# Supplementary material for: Crab in amber reveals an early colonization of nonmarine environments during the Cretaceous
Source: Sci Adv. 2021 Oct 20;7(43):eabj5689. doi: 10.1126/sciadv.abj5689 (PMC8528423; doi:10.1126/sciadv.abj5689)
Supplement: Supplementary file 2 — Movies S1 to S5 [file sciadv.abj5689_movies_s1_to_s5.zip]

Archive with 5 entries (5 files):
- sciadv.abj5689_movie_s1.avi
- sciadv.abj5689_movie_s2.avi
- sciadv.abj5689_movie_s3.avi
- sciadv.abj5689_movie_s4.avi
- sciadv.abj5689_movie_s5.mp4
