# Supplementary material for: Crab in amber reveals an early colonization of nonmarine environments during the Cretaceous
Source: Sci Adv. 2021 Oct 20;7(43):eabj5689. doi: 10.1126/sciadv.abj5689 (PMC8528423; doi:10.1126/sciadv.abj5689)
Supplement: Supplementary file 3 — Data file S1 [file sciadv.abj5689_data_file_s1.zip]

Archive with 2 entries (2 files):
- abj5689_Data file S1_3D polygon.OBJ
- __MACOSX/._abj5689_Data file S1_3D polygon.OBJ
