# Supplementary material for: Crab in amber reveals an early colonization of nonmarine environments during the Cretaceous
Source: Sci Adv. 2021 Oct 20;7(43):eabj5689. doi: 10.1126/sciadv.abj5689 (PMC8528423; doi:10.1126/sciadv.abj5689)
Supplement: Supplementary file 3 — Data file S1 [file sciadv.abj5689_data_file_s1.zip › abj5689_Data file S1_3D polygon.OBJ]

# File exported by ZBrush version 2020
# www.zbrush.com
#Vertex Count 497271
#UV Vertex Count 3
#Face Count 994045
#Auto scale x=0.039905 y=0.039905 z=0.039905
#Auto offset x=-0.000000 y=-0.270200 z=-0.000000
mtllib CretapsaraAthanata002__V01LittleAryaDecim.mtl
usemtl defaultMat
v -14.22234546 2.25012231 -17.88360966
v -16.4988596 3.8846873 7.29326497
v -16.82438318 4.42836354 22.03617945
v 19.80239948 0.64903516 -4.53320902
v -5.07942264 5.90855524 3.42291475
v -3.27743371 8.05873508 8.24868968
v -17.53114757 2.49528443 20.90348335
v -12.4975779 0.79597888 -22.96350207
v -12.47735946 0.83048587 -22.97263741
v -21.79305023 1.78543111 -3.12499157
v -15.1255825 7.60942467 16.78753858
v 0.13210401 6.85772069 7.9922458
v 7.04008926 6.76948754 -6.51230802
v 3.30432219 8.09245751 -4.26341127
v 20.39134093 4.29074486 8.37789297
v 17.8797246 4.50866973 6.87776288
v 0.00226593 10.23799387 12.69413644
v 2.57439437 8.92415215 10.76307156
v 3.28200213 8.05813089 8.24866055
v 2.7966651 8.4197384 7.88870169
v 0.41293296 7.3348113 8.56820045
v -2.71472315 8.76125705 7.86300741
v -0.53292234 7.43922959 7.04789374
v -0.40875145 7.3346033 8.56863063
v -2.56964279 8.92380113 10.76339569
v 0.00226593 12.92609779 6.44920752
v -14.14695945 7.34185138 17.51342656
v -15.6735329 6.59884285 13.37098093
v -10.23819776 7.95448035 5.44404702
v -6.4659091 6.0049872 3.53810844
v -2.84884363 6.42162972 6.17722676
v -0.6057592 8.31034691 9.80126211
v -0.13619746 8.0945397 9.79622767
v -0.08836036 8.19501841 9.71261223
v 9.4102026 8.93662773 8.45788474
v 4.79849362 5.14708409 4.41152865
v 7.13856084 6.4063785 5.42324267
v 4.19223071 5.85542805 3.84292701
v 1.76093234 6.29075351 6.08278438
v 0.56709773 8.12483601 9.92231962
v 0.38778815 8.09901402 9.65991148
v 0.31858772 8.05896772 9.66983847
v 0.26572504 7.73930908 7.01962137
v 0.52479239 7.53207933 7.02762973
v 0.53723021 7.43903317 7.04750986
v 0.51984387 7.28839446 7.07426988
v -0.00460488 7.31563282 7.0659807
v -3.6231089 8.4341976 8.57748367
v 0.00226593 5.86213467 -0.07332095
v -8.40968445 8.82325185 5.31565666
v -6.57303058 6.56849128 5.62190505
v -5.01697563 6.32435756 4.70637055
v -2.00623299 6.60165769 6.16899136
v 15.67774507 6.59858968 13.37133493
v 7.61393782 7.41933265 6.55593392
v 6.33259297 6.86695611 3.90388781
v 3.50222578 9.04288362 8.4373571
v -6.31949041 8.71812556 -0.71911609
v -1.40255761 6.60464655 8.73595188
v 12.61561967 8.29415617 14.17428931
v 12.90710976 8.64752119 11.07750606
v 13.06779085 7.83553864 10.01228096
v 1.99738108 7.03877258 8.59043835
v 2.02908667 7.04226107 8.52477321
v 2.00661146 7.04517823 8.48118988
v 1.99222601 7.04522453 8.51726
v 1.96059772 7.04184658 8.50515298
v 1.99034752 7.04510056 8.52086201
v 1.98948791 7.04486829 8.51988066
v -2.09585769 6.89544431 8.66224625
v 17.53545086 2.49513805 20.90316221
v -1.67656315 7.0016524 8.66076228
v 3.14664227 7.62609152 10.09295684
v 2.71574482 7.63795433 9.73656338
v -2.99023273 7.4797912 10.01986736
v -2.21927484 8.38920797 -4.84411096
v -0.67399124 8.30694057 9.78850012
v -0.94749476 8.12353165 9.77418768
v -0.50814878 8.18049387 9.62923653
v -0.12700732 6.85799552 7.99207552
v -12.47147137 0.81248554 -22.94097439
v -12.46035167 0.84169892 -22.93827531
v -13.07977016 1.48214319 -22.39230105
v -12.47760517 0.81385823 -22.95802026
v -12.47747522 0.8128963 -22.95918384
v -12.4814626 0.81112778 -22.9659532
v -12.48100254 0.80910534 -22.96217568
v -12.47103148 0.81758347 -22.9493868
v -12.47421377 0.8141256 -22.95148542
v -14.2301589 2.220832 -17.85125059
v -14.30338206 4.21404366 -12.26471773
v -14.97205912 3.86441732 -11.60578096
v -13.36818775 5.42415792 -8.17055605
v -15.77392908 5.93801583 -7.65620373
v -6.88994981 7.76926594 -5.83793183
v -10.05493447 6.64406251 -7.68196672
v -7.03514294 6.76944571 -6.51251265
v -5.61271743 6.85805154 -4.70709386
v -5.45216965 7.31910115 -3.17650055
v -4.82854384 6.8274087 -4.83871243
v -19.79842629 0.64908147 -4.53336548
v -21.37497826 2.47327133 -3.17865407
v -20.51418562 1.96870261 -2.62659231
v -17.9228307 4.51661685 -1.01735836
v -18.92648782 4.66256802 -0.54801756
v -17.81801472 4.8497679 -0.88516089
v -6.55964049 6.07059857 -3.0373951
v -7.91525931 6.22460217 -2.91642404
v -8.50855185 6.33000069 -2.36730577
v -6.48000272 6.42455434 -1.71400783
v -6.24839051 6.14793533 -2.89289915
v -17.95449522 6.06849024 -15.89638243
v -17.76743873 5.62011824 -12.46995379
v -15.83690112 6.1947831 -8.09430594
v -15.68861309 6.76412896 -8.16346928
v -12.82467507 7.79891922 -5.04872342
v -14.19283633 7.70625619 -4.37685922
v -12.35763581 8.35542803 -5.34402873
v -6.26494944 9.74716701 -5.51678809
v -4.43062609 9.82639664 -4.86788586
v -6.37722859 9.02354981 -5.75710808
v -4.29797203 8.81570018 -5.21830199
v -0.3358765 10.98700102 12.15477469
v -0.75690866 10.53920035 12.93698036
v -0.90017826 10.91496981 13.00143413
v 0.00226593 10.24135353 12.39422872
v 0.00226593 10.46569451 12.32184724
v -0.82866806 10.36481698 13.69114369
v -5.21572987 12.29303304 12.98190129
v -4.52728098 11.4826084 13.56779264
v -2.24134041 11.3513177 11.08249793
v -24.92881702 1.62423246 10.385019
v -20.38740658 4.29075755 8.37796989
v -17.49803718 4.52292765 7.72671362
v -17.78204243 4.02495652 6.6011842
v -13.45680029 4.41633045 4.64772383
v -15.53890158 5.45695315 5.86241921
v -9.29651192 5.97629959 1.57693173
v -7.66374308 4.51650034 0.78361504
v -7.25686923 4.78059859 -0.17955871
v -8.04579123 5.45529069 0.41216315
v -7.26901956 4.68342427 1.29555189
v -4.34404159 4.98941799 0.14191836
v -4.09594924 6.96938892 0.22200392
v -13.87525614 9.29249915 11.41086772
v -13.30636883 8.8432567 12.27667912
v -3.73071246 7.30286186 1.92316125
v -4.48352064 6.29825925 4.37494059
v -0.75481625 8.5967723 11.59938353
v -0.97667286 8.70117715 11.29042113
v -0.32522754 8.9386681 11.3840614
v -1.18550757 8.93702207 10.68806195
v -0.53398724 8.92174359 10.75197053
v -0.86887876 8.55987804 11.20649276
v -1.30187651 6.58505769 8.78670562
v -0.70238002 7.56711694 10.19366072
v -0.99423872 7.90674422 10.53971193
v -3.07954487 7.64374831 10.13511221
v -0.75797925 8.14554027 9.60543175
v -0.83513896 8.24075712 9.58538881
v -0.83511469 7.97750692 9.70099065
v -1.56392402 7.55639419 8.20988239
v -1.11823989 7.84616767 9.53445807
v -1.78180464 7.21126644 7.70497088
v -1.69551552 7.56935522 7.94595293
v -1.4796845 7.07830655 8.1616582
v 0.00226593 6.67820355 7.10247877
v -0.89006296 6.96825298 6.75521319
v -0.93066631 6.87960757 6.22447782
v -0.70236975 8.78223802 11.95429077
v -0.21434841 8.74013642 12.33191688
v -0.58698398 9.05782303 11.55312502
v 0.89882209 8.25757633 9.6909001
v 0.51350385 8.01543069 9.82694967
v 0.65226408 6.86244818 8.09214683
v 14.22796319 2.24998788 -17.88491663
v 14.60601052 3.37803042 -11.44046722
v 15.57463338 3.85089429 -9.69334451
v 10.05470669 6.64387431 -7.68156492
v 6.71325871 7.21006851 -6.00745737
v 5.83172708 7.09454882 -4.38592548
v 5.45660027 7.32091634 -3.17509948
v 17.79782465 0.43812013 -5.81632687
v 21.37957282 2.47384042 -3.17860814
v 21.79786137 1.78534672 -3.12458529
v 19.08201124 4.58358299 -0.45665422
v 6.56401547 6.07032373 -3.03693449
v 8.57174047 5.90029146 -2.80348244
v 3.43427605 5.76702462 -3.08069575
v 16.19711092 6.40039183 -8.51751318
v 15.3716005 6.54496658 -7.68288981
v 15.23976086 6.21346305 -8.11710024
v 15.84195722 6.19498325 -8.09434851
v 13.27480439 8.01916788 -4.90332043
v 14.7112761 7.65264018 -4.99072757
v 5.7811186 9.39207381 -5.19185116
v 6.17987991 9.08296278 -4.88108402
v 3.8854136 9.2319465 -4.66437463
v 3.94155953 9.38051609 -4.30885796
v 6.03013292 9.06056282 -4.90036929
v 4.31529759 9.6140458 -3.71341191
v 0.91595506 10.90931661 13.01452176
v 0.33137334 10.98675008 12.15732739
v 0.76425812 10.02003614 13.49232
v 0.84945532 10.41517714 13.60836397
v 0.00226593 10.44086021 12.28858225
v 5.21627021 12.29705552 12.984451
v 24.29103225 2.72223785 9.97655737
v 21.42377677 3.63998001 8.21507218
v 17.50223591 4.52274243 7.72667255
v 17.24795786 5.05006437 7.0521679
v 17.7867296 4.02468243 6.60114163
v 13.68370815 4.41011152 4.75067421
v 7.27829307 4.67946079 1.29587593
v 7.93854951 5.59839416 0.62267172
v 8.13720218 5.00085808 0.68050779
v 4.10002064 6.96937921 0.22213343
v 4.34857677 4.9896032 0.14154349
v 16.03795488 5.8268913 21.35611906
v 16.82895832 4.42784299 22.03596585
v 14.1517691 7.3418286 17.51357742
v 13.69282707 9.10380223 11.80866821
v 5.15208978 5.62519227 2.5737773
v 2.61854437 5.52642644 2.54997458
v 0.65703064 8.52862242 11.52502442
v 0.42490989 8.69443468 10.88960564
v 1.12253964 9.0524428 10.89026361
v 0.78771912 8.54641215 11.17112392
v 0.94872695 8.08776362 10.30690478
v 2.36469295 7.71136158 9.95217529
v 1.51944616 8.18542451 10.31811485
v 3.00419172 7.66573975 10.16785441
v 2.29726209 7.85364988 9.85491658
v 1.12977539 8.25428613 9.60076251
v 1.2365873 8.08328595 9.65769336
v 0.77529492 8.00552685 9.60477677
v 1.47619872 7.20215873 8.381371
v 1.22085344 8.07201128 9.67919488
v 0.94780638 8.03388996 9.4915566
v 1.68719292 7.40254892 7.66024787
v 1.94490848 7.29918629 8.04669117
v 1.36677959 7.45618882 8.23867605
v 0.88680908 6.96918952 6.75290919
v 0.00226593 6.66549681 7.0938214
v 0.9368466 6.70755734 6.8872597
v 0.7333699 8.95397458 11.67352008
v 0.44647914 8.95834546 11.41412543
v 0.18405318 8.54010658 12.50218068
v 0.13646392 4.8457402 -2.09834971
v 0.59871828 7.28801992 -5.73513568
v -0.87958508 7.31775721 7.19376798
v -1.18683284 7.16296906 7.82847204
v -15.57005525 3.85045366 -9.69363055
v -7.15469407 7.69647221 -5.57926909
v -2.99625244 6.37704711 -3.69863531
v -17.20911622 7.01984692 1.0831471
v -12.73276448 6.41795974 -1.19786198
v -14.07944214 5.76140091 0.26266197
v -3.54632704 6.34885167 -3.22534612
v -5.82253199 9.01672108 -4.52236864
v -2.18805152 8.80646774 -4.88208291
v -2.49679902 8.06401038 -4.27627894
v -22.28100848 3.5779699 9.29803697
v -22.69313709 3.53185926 9.26447996
v -16.7986187 5.07740094 6.24184185
v -16.92391602 4.76234283 6.12080338
v -3.87058473 5.97435556 -1.16903592
v -12.90273328 7.70902174 9.8487081
v -2.46449017 5.65702183 2.73656728
v -2.85883821 7.74392268 9.72970515
v -2.76010244 7.47802754 9.76994637
v -1.31131722 7.25917173 8.53648291
v 0.52008543 8.06478747 9.64723238
v 0.76946495 7.04578541 7.26709122
v 13.34570488 1.89017166 -20.3100758
v 13.28102856 1.68173389 -21.81174661
v 15.33020167 3.14929355 -15.04084755
v 14.64364975 5.91356579 -7.7043973
v 7.24215275 7.40370204 -5.08848591
v 6.29340927 6.61187073 -5.66221461
v 4.45593836 8.3146741 -4.06829712
v 2.83847152 6.48088772 -3.74858545
v 19.2089755 3.43482087 -0.90308626
v 17.797387 4.83270933 0.60149503
v 17.52716692 5.34549179 0.9993738
v 6.04493641 5.56911953 -2.42627102
v 5.44329532 6.52196989 -1.19707304
v 4.26327945 6.93591108 -3.34078552
v 17.90994323 5.58009658 -12.75274394
v 18.07621816 5.36418669 -14.88707323
v 17.81955769 5.20101712 -13.37423566
v 3.33112702 10.17772278 -3.59212438
v 0.88238592 10.50454997 13.07242574
v 0.78803494 10.52667622 12.97789076
v 4.53120525 11.48252513 13.56764477
v 4.80312776 10.48551675 10.8352484
v 13.47505157 5.76659145 4.81507682
v 4.45221349 6.288156 -1.26328235
v 11.17754226 9.88366506 10.91817824
v 11.19566881 8.76790019 10.7069809
v 3.13119426 7.16055378 3.85790413
v 0.82725523 9.16594938 11.20909326
v 1.00808858 6.90687022 8.72385606
v 2.75462941 7.72990524 9.72192233
v -15.20216943 4.8741933 -10.32606347
v -11.23486819 6.55101374 -0.021131
v -18.10038291 5.3662741 -14.90266724
v -18.25117136 5.54448203 -14.93263195
v -17.12490704 5.43176449 -10.19155089
v -8.59328381 9.48018821 -5.22018626
v -15.8799639 6.16449053 20.95431625
v 13.43534359 1.40127015 -21.23727145
v 15.83684436 4.94346792 -10.3290695
v 16.07781073 6.1186144 0.93992656
v 12.34129271 6.94716297 0.55393958
v 11.70378651 7.30090888 -0.29740615
v 12.73557111 6.40838003 -1.20278076
v 10.15787215 9.12771566 -4.73519782
v 22.33386681 3.68800629 8.98418948
v 10.098057 5.42048347 1.40523316
v -20.59443655 1.46076789 -4.49155813
v 15.54720345 5.45678885 5.86193115
v -10.90232582 5.45223985 2.04644808
v 0.00226593 11.38184403 -0.92631392
v 6.61713371 8.66099082 0.14862632
v 4.08106622 8.15257849 -3.48513846
v 5.40751572 6.75551342 2.52999008
v -2.8361074 5.5117473 -1.90203073
v -6.67733647 11.3987775 5.63950695
v 2.8410526 5.51195417 -1.901819
v -1.28805092 8.6416219 10.01876203
v 1.29265051 8.64180338 10.01837666
v 2.04793746 8.22675612 10.24067876
v -2.04399303 8.2267423 10.24075345
v 6.00803207 11.24326753 8.33732911
v -6.00365745 11.24030519 8.33619989
v 1.82836021 12.7182926 4.90460648
v -1.82371431 12.71838707 4.90404038
v 3.38810006 11.89214698 11.72290262
v 2.1110191 5.29066778 1.0166117
v -2.11333617 5.29019204 1.0218351
v 5.76251482 6.98867606 -1.35410059
v -5.75812341 6.98864171 -1.35399724
v -2.20613867 12.5380555 10.71827312
v -14.75171 8.07197095 17.42055703
v -2.59811307 7.19879198 -4.4049053
v 3.07733255 11.59670238 10.1760114
v 14.97887179 7.65523172 17.40580545
v -12.91469616 7.06315018 14.12410018
v 0.28967736 8.05149372 -3.39013334
v 6.34809811 7.83227906 3.67183011
v 5.88649322 8.26253236 7.38028003
v -7.5024787 8.74656634 5.05898163
v -13.68798456 9.10357631 11.80913573
v 2.6486646 9.84864985 -3.79002087
v -2.64432621 9.84843214 -3.78957949
v -12.95801287 7.50569123 11.2556998
v 13.36850142 7.15659329 15.40675574
v 3.99892168 6.6298255 5.26377407
v 0.50927651 9.65458502 -4.39833087
v -7.47383217 7.88529423 4.28100271
v -12.03840884 8.4515493 7.86774013
v 4.58922051 11.48046535 10.72394089
v -9.48257586 6.50119056 5.52095957
v -2.12786631 6.23563225 5.90943875
v 7.64695188 10.05332952 12.75503525
v 12.04283162 8.45199031 7.86807098
v 11.40220214 9.2299024 7.41097365
v 5.99351201 10.72165182 14.42880037
v -0.8764239 9.1128136 -5.26474123
v 15.94454314 7.61353789 14.48605908
v -5.40308211 6.75547682 2.5302173
v 1.58356535 8.06360672 -4.33900602
v -0.67306866 8.17527085 -3.79378196
v -14.04306059 5.0626755 6.23074157
v 10.24212763 7.95474697 5.44404253
v -14.65484189 5.13001954 5.27560663
v -8.8137457 12.42232446 12.98927558
v -11.58080813 9.37960868 8.44828337
v -12.99831981 9.2832824 8.94334855
v 8.51870588 11.39235729 14.21063053
v -11.47363139 8.45665918 10.7314989
v -4.43064924 11.90800239 11.64595273
v 6.22900666 11.66422864 5.4664791
v -3.16108727 7.34646947 8.26948693
v -10.99378905 4.08169244 2.81307579
v 6.70965148 5.87098248 5.52472513
v -9.68952144 9.61433184 7.6783677
v 8.65200708 8.63976227 6.27629469
v -15.09718018 5.84266605 16.02575898
v -14.75681988 6.11846578 16.12734862
v -7.77834415 12.17127649 14.85723847
v 2.60238219 7.19878152 -4.40532427
v -7.77747334 10.15040936 13.51580811
v -5.89839523 11.46684486 14.63943011
v -3.31332422 10.95700943 10.08874989
v -9.40589707 8.9365889 8.45849939
v -10.69862526 8.54034221 9.30218267
v -5.46313699 9.33892271 8.84791213
v 2.81453157 6.30383441 4.21003052
v 1.2129234 5.76874534 -4.31197079
v 5.48371765 10.65782166 13.86357108
v -4.17301938 10.31567866 12.61784974
v 3.49707146 10.70378592 10.29660362
v 12.45093178 8.7785154 12.31996745
v 7.46949154 5.62772928 0.85558753
v -14.32019343 9.00863654 13.74544642
v 7.96682412 4.35710904 0.75343814
v 14.04751325 5.06212508 6.23061199
v -7.18971787 7.00173904 -5.42569716
v -7.53109835 6.43126619 -6.69889923
v -1.53199811 6.10409732 -3.27226147
v 4.87007336 11.91390915 13.4183007
v -7.0790982 11.36429927 11.61594918
v -11.681574 10.24329718 10.9968481
v 4.0145254 7.37835803 3.67723126
v 3.29552143 7.50021092 3.19878775
v -6.01344553 9.78558333 8.41074944
v -8.74248971 6.36600285 -7.26303439
v 8.74685872 6.3661791 -7.26358257
v 4.38893226 5.24964162 3.16324937
v 6.40671532 9.59843573 8.32107414
v 3.01235095 10.16538387 12.81197133
v -3.00740482 10.1655717 12.81149335
v 7.56529391 13.03563081 12.7192437
v -0.03354962 6.76575483 -3.60374185
v 4.33312764 10.8082128 -0.76614455
v -4.32898156 10.80837486 -0.76588693
v 15.77536152 5.9381174 -7.64175163
v -2.19482349 6.37999862 -4.99497709
v 13.95216271 6.39844855 12.00411545
v 0.48022589 5.0379805 -2.45135774
v 6.89400217 7.76902546 -5.83836276
v 0.00226593 11.42888112 12.28895119
v 3.25720145 11.07874208 10.05391728
v -0.41365539 7.9887827 -3.40002747
v 11.26935427 6.53914272 -0.01375006
v 13.16743422 9.30047054 9.14831276
v 13.088789 9.5565649 9.09734542
v 9.25447679 6.10479935 -2.67594797
v 9.02209384 5.54858965 -2.54296978
v 0.32121295 6.47010559 6.40952643
v 8.13050303 6.49522705 -1.48483154
v -8.12624455 6.49526812 -1.48421969
v 13.36794727 7.91116738 10.28355708
v 13.68753347 8.45564273 9.89418318
v 2.45282603 7.74707248 -5.45280297
v -3.41873506 5.17235491 2.63056046
v -5.1472876 5.62487635 2.57426368
v -11.76053961 7.32165011 -0.12672827
v -13.35172292 9.47521239 12.34893736
v -2.95691919 6.2748503 1.66691491
v -12.52480246 10.27511181 9.51456674
v -7.99538626 5.94610859 -2.47629267
v 2.21012792 12.53766005 10.71823727
v -4.29027323 8.45912076 -3.35770331
v -16.20026109 7.41376085 1.30778205
v -2.64453066 7.21419107 -4.25871813
v -12.5377676 6.60993791 0.58678845
v 1.89949278 11.37613631 11.51262987
v -1.89460994 11.37599067 11.51217579
v -4.55896043 6.33484245 -4.44345231
v -2.81051525 6.3042855 4.21003126
v -2.3234153 10.8603803 9.96614045
v -2.22681811 6.57219561 3.07382856
v -15.60834424 5.67515884 -7.77779971
v 11.23935521 10.33617418 10.1193524
v -16.38357592 4.53265897 -8.68590539
v 11.08162712 8.96324884 10.34172395
v -2.83053074 11.32667497 12.43292099
v -14.08733176 8.92935239 10.32409629
v -3.13451695 11.63743801 10.45139738
v 11.31423486 9.56404525 8.75676481
v -15.37622791 3.47152357 -11.30194113
v 4.77548796 6.16466902 -0.55369756
v 0.1196851 11.97257453 2.25591331
v -18.01444704 4.35012908 -0.31201431
v 4.17788392 7.78390774 -2.76490387
v -3.87814237 5.30944856 3.45357252
v -6.12452713 11.61950041 6.6540037
v 6.12926919 11.61948323 6.65452275
v -3.20509481 10.07973926 -3.4453894
v -19.86692047 3.73596834 -2.25544896
v -2.9403485 8.51413373 -3.53284472
v 3.28893169 7.73531274 -4.35591821
v -4.16601477 9.95556221 -4.26246091
v 4.66536904 6.36747113 -4.01167733
v 15.18077097 6.64060539 17.50673786
v -18.26855331 4.47745332 -0.10798588
v 4.90599411 6.4519081 -1.32345355
v 14.72947658 6.72535229 12.11324741
v 6.25261613 6.14778895 -2.89344191
v 5.44417771 11.64515249 3.81561022
v -5.43991438 11.64466742 3.81522485
v 2.22935214 6.05239734 -3.18658177
v 5.29263458 5.28085355 -2.46491923
v -12.0490767 9.19460563 8.64863883
v 2.65213442 10.21764137 11.64440453
v -14.64947211 5.17894203 5.07203602
v -4.06124322 9.96567143 -2.66640168
v 4.38180704 11.43286663 0.92383123
v -2.68690038 9.28490341 8.46595136
v -12.59077231 8.16166828 13.50695208
v -5.75959617 7.70496079 6.5920496
v -16.26556776 5.35798568 6.71925136
v 20.62941853 2.47290612 -3.38738945
v -13.96743858 8.70559321 16.03755756
v 19.44042415 2.59232208 -2.45076419
v 12.18205078 5.88244423 4.62695721
v 17.90043895 4.12364766 -0.96984768
v 11.42308751 8.50934462 9.41487035
v 7.61071148 10.67947255 7.81591318
v 8.92000383 6.36448079 4.90431932
v 1.7147584 11.46689041 2.06158932
v 2.24926139 6.49145028 2.44398961
v 13.47205524 4.41853363 4.64774064
v 13.75002753 5.65694715 -0.10258749
v -13.75071761 5.65825785 -0.10248756
v 17.0356313 4.63966394 7.60075685
v 6.32426496 8.71843886 -0.71930135
v 16.19362318 4.36164161 7.39958658
v -12.59206136 8.14972183 11.13402465
v -2.07449397 10.41458564 11.10012111
v -11.8639127 6.58753346 -7.40950013
v -7.18552586 9.43656306 1.72832139
v -16.76713193 5.33949392 16.86859162
v -14.25750668 5.19342176 6.0540725
v -8.04718408 9.48878695 4.28635045
v 12.36240513 8.35555088 -5.34456048
v -17.78980658 4.84375136 0.60966107
v -17.52269783 5.34596902 0.99899609
v -16.84699152 5.88088781 0.92693024
v -8.15926682 10.91544817 14.25481955
v 13.08000318 7.88860385 -3.80625568
v -3.27942143 12.35321265 10.08183714
v 10.10325202 8.54338371 -5.81606921
v -16.56222747 6.03992138 16.79932969
v 13.34612909 8.63773684 15.82047512
v -4.73029407 6.20622991 -1.3573809
v 14.7572411 6.37112169 16.58651769
v 11.16808951 4.09405115 2.86096839
v 17.68145207 2.8547123 20.43167028
v -1.47427953 9.8724352 12.94396332
v 16.36120806 6.3748275 15.81234652
v 2.51394068 8.90048704 -3.43402549
v -7.51470148 7.69090863 4.53235202
v -4.07942354 5.80636291 -3.35670964
v 4.09705232 8.39829999 -4.72219758
v -13.07521743 7.88873791 -3.80602266
v 2.22340785 8.38907727 -4.8437185
v -6.12683897 9.5344155 -4.4615755
v -4.54964509 5.35738223 -2.46195204
v -5.79345826 9.46997181 -5.24476439
v 13.07662746 9.01725806 14.71533442
v 1.94152642 11.18611374 10.78511453
v -5.17744985 8.23771114 -3.26353764
v -2.97540478 10.72747381 -1.47788518
v 6.916019 10.25111921 1.85720372
v 8.02770351 12.52567925 14.57471494
v 15.94304797 5.34473599 15.34728787
v 6.48528959 12.87398704 13.87978348
v 12.120081 9.87493861 11.76008105
v -0.47823066 8.15104075 7.60469643
v 4.74094438 6.71402049 3.80543266
v -10.22460602 4.30424249 2.9788423
v 6.54863729 11.29708294 14.95265771
v 0.12546746 6.63231696 -5.56866508
v 7.55563055 6.71682487 3.89097495
v -5.90533711 9.57142291 -0.82198786
v -2.39104128 8.77685144 -3.59248473
v -8.52067605 7.98709559 4.40654162
v -1.60198634 11.6632051 1.37895644
v 7.38902179 8.53400266 3.88489343
v -2.56033399 8.4613161 -5.01195014
v 0.72643676 6.89841674 7.84023626
v 7.42847808 9.93062672 12.7919127
v -4.63147409 7.01242856 -2.66874395
v -4.40196238 11.39882231 0.83908844
v -11.59136172 10.2942873 9.18180479
v 17.73581604 6.57726142 0.60666503
v -19.68995976 2.93520669 7.91762082
v -18.80111731 3.29758009 7.22970592
v 18.80339517 4.72840569 -0.70137883
v -3.95343017 6.91890927 -2.74887258
v 12.81250756 8.6158619 12.39842745
v 17.5712469 4.37873752 -0.0526722
v -21.01126279 3.73687725 9.05503471
v -13.60733034 8.52844841 10.57850503
v 15.14301225 6.21919953 0.19216119
v -19.54766885 3.75119043 7.32650084
v -6.13769541 5.02725439 4.1208739
v -2.7360163 7.41271752 -5.40291593
v 14.49325712 6.33536075 0.7471413
v -3.46110851 7.12279878 -4.95105992
v -7.1345055 6.40670412 5.42294842
v 5.12851205 7.59811192 -4.86945796
v 4.29891416 9.00043698 -4.85515785
v -6.24375973 7.74333977 4.05402614
v -5.97278608 6.56086904 3.61266285
v 7.09079296 7.71037016 -4.80150413
v -5.60602761 12.32860241 14.24017701
v -10.22726104 8.87726741 -5.73956108
v 15.81858263 8.0035074 14.88993213
v 17.36481738 6.31047904 0.23549371
v -15.3062535 3.96475899 -12.08583167
v 8.92501214 5.17188066 0.4923288
v -13.78892295 3.5880022 -13.58094897
v 5.72023137 7.57466675 -5.66784541
v -13.51616659 6.35356946 13.28388148
v -14.05763143 3.03905477 -17.29447852
v 11.19786377 4.48608305 2.40552269
v 6.65439877 6.15412663 -1.74478006
v 10.1146137 8.42662875 -5.77129617
v -20.65087374 1.85083038 -2.85644758
v -8.45548813 10.60919716 5.56196555
v -15.4158642 5.36963862 6.73902618
v 16.90032036 4.81494276 21.66430699
v 15.50267088 7.83109009 18.13203099
v -14.86128335 5.22084124 6.4804904
v -3.97280021 6.62514581 5.26699669
v -5.21277238 12.21392926 4.83350136
v -17.64137366 3.3406242 20.45130619
v -5.00048765 9.99168946 12.74802392
v -15.95193387 5.28471696 17.29420069
v 14.24633844 7.63610552 17.31396655
v 2.62823443 6.63033858 -4.06513239
v -17.63150791 3.797139 19.2190907
v -6.72586313 11.34089854 5.38867519
v -7.232464 5.51110576 4.59858962
v 4.73681286 4.9398928 -0.09786327
v -10.95496906 8.90753496 9.23516052
v 6.20072159 9.67896112 -0.12220292
v -14.63878036 5.91313113 -7.70476923
v 6.0376704 5.23996482 3.55751321
v -15.52725685 5.1608715 -8.93926856
v 6.47003091 6.00479676 3.53766183
v -8.3604453 12.02866108 14.50138573
v 2.82616434 5.67954802 3.71638135
v 13.10550477 7.97340228 11.7043317
v 3.25952674 5.48659075 -0.65929002
v 6.3743682 6.7098225 4.52123232
v -8.64802418 12.52751087 12.69330894
v -2.14571691 10.89905242 10.51116249
v -13.13902294 9.05959902 12.56274491
v 3.15620443 7.39949808 8.7097027
v -8.00252381 4.84266546 1.63363816
v 4.31623413 6.57318144 -1.0463194
v -12.65835683 7.64391896 11.15033788
v 3.82316973 7.16549114 -5.06458107
v 4.93613731 7.23949624 6.91835736
v -0.39883043 5.18565164 -1.40729192
v 13.32544013 5.66013989 4.51217539
v -6.26691139 12.74084492 12.96926476
v -0.85845092 5.86622735 -2.8862659
v 0.88197086 9.71513244 -4.67462612
v 14.50629695 3.69744037 -14.70518935
v -0.01695425 4.99822024 -1.15108861
v -3.64855709 6.53220533 -3.15512077
v 3.54830878 12.0058638 10.135458
v 3.74263463 6.33886418 0.72423614
v 13.28996375 6.48755252 13.48137581
v 6.46973516 5.53728847 -0.48300352
v -4.65090873 6.03331782 -1.23801227
v 3.00158488 8.84314692 -5.43403488
v 6.48082051 5.41449083 -0.11207491
v -6.47643431 5.41473953 -0.11177063
v -15.58667094 6.43351642 17.52381361
v -16.12410285 4.91398791 -9.99957423
v 2.33790866 11.14275222 10.34770614
v -5.89455573 11.88967867 7.59562606
v 5.40448094 6.58026148 1.0998246
v -5.40009288 6.58026671 1.09919781
v 15.05786504 3.7195767 -14.37008681
v 7.88221837 11.19348207 14.69552226
v -15.70098075 6.81430764 17.38607693
v -0.31647381 11.82589706 0.95713926
v -3.75861327 10.0667323 11.83814822
v -6.02005245 5.60503058 -0.72026786
v -4.16327536 5.790745 4.51723859
v 4.93018052 6.74810178 2.22524713
v 14.78241408 2.90511726 -17.59248851
v -0.93519505 11.87914375 12.03023393
v -15.4268771 6.35236331 19.06233051
v 4.99821949 6.75320942 -2.05148514
v 19.95859953 2.34751396 -2.97830252
v -14.37136838 7.16050374 17.30872971
v 16.4004052 5.07252483 -9.18811708
v 2.44700889 10.91196378 12.3919643
v -2.44243002 10.91203473 12.39135787
v -16.49258017 6.07851358 20.57216877
v -13.50177051 6.12327766 -6.4014389
v 16.07019297 4.05769648 -10.7326804
v -15.3745296 8.45378459 14.45648572
v 14.31590657 4.12766342 -11.64473986
v 0.40513604 9.28953494 -4.59566985
v 15.44567655 4.6104147 -8.77057836
v -15.30192034 7.01450477 19.47526572
v -2.97554836 8.95386779 -5.47482951
v -3.20783571 8.13694415 -5.17824336
v -15.80853166 5.93561325 21.0627798
v -15.95033563 5.35999841 -7.30103584
v -1.6705031 11.57012683 12.70557205
v 14.75525301 5.57068566 -8.41850238
v -12.00773687 9.53105771 11.74733325
v 7.06492915 6.29478345 3.75722527
v -2.20954016 6.49014853 2.98969538
v -11.36190863 9.74726261 11.33420312
v 8.39287009 6.8824269 6.72507671
v -6.32926804 5.37428844 0.07157806
v 6.33383123 5.37393295 0.07133495
v 13.37347986 5.42272026 -8.17108406
v -1.68531275 7.27573067 8.40857315
v 5.25801482 5.80311565 1.11064631
v 15.1309463 7.61446173 16.79120706
v 14.53626464 5.23931432 -7.4187475
v 10.63322001 8.97280914 9.49493083
v 14.8386078 6.71819159 17.41783704
v -3.95287303 6.65780063 -0.82241272
v -2.85009776 10.66056891 9.98596008
v 4.48786837 6.29872976 4.37471542
v 16.25469377 5.3862334 -8.07463493
v 5.20428156 6.31557771 4.50134622
v 15.8193698 5.01689796 -7.35635427
v 7.2701921 9.30479213 6.10251888
v 6.10105134 7.52829434 4.96883657
v 15.33687394 5.57643035 -8.3728055
v -12.91817942 7.4974928 -4.29495927
v 11.41353842 7.82858258 -5.14046447
v 7.22937656 8.3350632 4.51676622
v 15.480191 7.17525532 17.26136214
v 13.66716565 8.13624398 -4.25864643
v -13.66238289 8.13637356 -4.25903964
v -1.16781941 9.58693776 11.4723991
v -4.47838985 7.32727382 2.20373908
v 4.76856476 7.14216658 3.42802537
v -10.85537274 9.8540607 9.11157123
v 0.48336873 8.15078272 7.60490032
v 4.83093335 8.47912823 -3.66401555
v 5.06589662 6.70010687 1.90266424
v -5.06168669 6.69992389 1.90237297
v -2.10567621 9.70923278 -4.96227073
v 6.22213685 9.14714993 -5.72358468
v 19.69439001 2.93494306 7.91741693
v -0.41101983 8.61579469 8.59729957
v 17.30195438 3.7089768 7.74980815
v 8.23467971 11.4714551 12.02929888
v 1.29858294 11.40560175 12.73659577
v -4.23785142 7.20071583 3.81670658
v -3.29966377 8.09186751 -4.2637354
v 6.44417532 10.11125105 11.94771709
v -18.85687936 3.5456982 8.31832353
v 18.86121253 3.54542262 8.31891503
v 2.9961632 10.95187528 12.30045551
v -15.29098063 7.77930907 12.54615759
v 15.29502103 7.7797273 12.5463219
v 10.42514895 9.10913056 6.12982372
v 13.33163741 10.01391579 9.9576444
v 0.43568039 10.30625055 -3.5094817
v -14.89325407 2.52419833 -17.17721271
v -15.40319929 6.41650565 1.41523353
v -14.76216576 2.68603628 -17.69586757
v 2.84997826 9.33060105 11.28875791
v 5.97830597 8.60114318 8.3419752
v -16.14288139 7.05206932 1.5105935
v 2.60501966 10.80104911 -2.12948042
v -16.58128085 4.21075981 17.96851937
v -14.66840301 6.55829841 0.77042343
v 1.9795049 6.57492979 -4.34610959
v 2.25008572 9.58997889 12.59141459
v -7.9683402 5.6502592 -2.27952353
v 4.99406109 7.40265087 -2.18712059
v -8.9205535 5.17256626 0.49234425
v 15.56116338 7.04248139 -6.47660161
v 5.5757735 6.88149857 -2.9060749
v -10.07039705 5.72358393 -2.28035831
v 1.77901688 6.65581404 -5.19193481
v 2.14742698 10.22512396 13.38797452
v 15.07087947 8.61650157 14.58770249
v -3.90217568 10.34498577 11.20757195
v 3.40155102 5.90305551 -3.29915144
v 14.74341112 6.89814265 -4.98491865
v 12.80816842 8.21052915 14.97606666
v -6.38559992 9.79457753 8.43633991
v -8.24577178 5.4577351 0.42267483
v 14.88184983 2.88835594 -14.26947703
v 15.28332254 6.77415006 -8.29483542
v -6.60965187 9.16102957 7.32827234
v -6.40002065 9.79499613 13.50013045
v -15.10927898 6.49827266 0.0945574
v -2.31301575 9.25306899 9.13109586
v -3.95652097 5.99465019 -2.29286657
v 2.40980488 6.88421035 7.31866798
v 15.69556915 5.69406882 20.73940712
v 4.86123862 10.09464208 11.47723489
v 17.13875196 3.64786514 20.0400469
v -3.18721658 6.15321623 -3.825321
v -4.75026345 5.15263983 -0.81389212
v 8.00696302 4.84200301 1.63368857
v -4.21497124 5.97465878 -1.74016459
v -12.74890668 9.21329977 11.98824062
v 10.51713497 4.85400622 3.49979369
v -6.42010243 6.36474143 5.69216214
v 5.049471 5.70790702 -1.08792417
v 6.13547431 12.72242038 14.19762954
v -9.29705636 8.39820066 -5.39791733
v 2.07818952 11.8897317 3.14791227
v 8.32174331 4.62681755 1.88079751
v -14.20271702 8.86012034 15.4656575
v -3.53731381 5.49941473 3.66879944
v -12.69124019 9.10856781 13.81542381
v -4.08807083 9.03553883 -5.34186178
v 12.04583989 6.95510785 -0.934735
v -2.19715307 10.28660381 13.38665859
v 15.41237944 5.66554776 16.73502977
v 7.27017642 9.95639531 1.97876703
v -14.70862332 2.90049582 -14.10837472
v 0.42781005 9.03926294 -5.46370757
v 12.25962951 7.31535052 0.13886342
v -11.57548242 8.46158048 9.46714465
v 3.30473407 6.92190485 -3.20016977
v -13.36726764 10.07952679 10.3324482
v -9.99088997 5.92258463 -6.55152308
v -5.43897635 6.52206922 -1.19651692
v -15.04671472 5.4019245 -7.40334095
v -8.45128641 9.5398876 -4.91616682
v -7.23770681 7.4043376 -5.08837538
v -15.40374299 5.32327928 -7.43486057
v -10.79941129 9.28023753 6.57273109
v 6.11108662 7.46056045 0.205554
v -6.21418151 9.14884414 -5.71877055
v -4.34318235 6.63848586 -3.70775572
v 5.06525472 12.38402315 12.57325742
v 20.91473673 3.87654376 8.9672758
v -4.71873598 9.4315611 -2.44664238
v -5.46128034 8.95613034 -5.29737589
v 4.54743669 7.21479078 4.44203705
v -4.0573197 9.62720549 -4.38341536
v 6.40897601 9.48275435 -5.24581594
v -2.95914739 9.67720306 12.05645249
v 4.10518317 9.38289627 -4.97890435
v -6.51683686 9.72427301 0.33102076
v 5.12228826 6.90326298 3.59099964
v 6.36419176 9.00828477 -5.72733232
v 0.00226593 5.51448447 1.88065207
v -6.24956641 9.77810896 -4.96760429
v -15.72569368 4.50665401 -8.43568343
v -3.36794398 5.72918971 -0.07054552
v 14.9994771 4.24840725 -12.23382918
v -3.0782521 5.24100965 1.3449589
v 3.08232555 5.24132556 1.34475417
v 2.12241588 7.76421245 -5.38072172
v -8.99577894 6.75422363 6.48644421
v -18.68402777 5.25281271 0.29709248
v 15.35291008 6.12990437 1.34204622
v 20.06664485 3.45217743 7.56689513
v 2.22976028 13.02391252 8.04396968
v -2.22480276 13.02380871 8.04443497
v -12.22621291 8.70631092 8.91279533
v 9.88768343 9.20079394 8.89844032
v 15.69205452 6.65218589 0.34452841
v -15.69372296 6.65603211 0.34674003
v 3.91885 6.18672693 2.30645046
v 12.7611922 6.2090089 -6.23318597
v -15.15190561 3.4740688 -12.13795661
v 17.98626578 5.40993959 -12.33547558
v 15.9930713 6.42815934 -10.32343832
v -8.38094381 10.8950852 13.93230126
v -5.65945914 9.90754228 12.56155295
v 3.9851324 11.72667528 11.66535787
v 6.26463241 11.52727391 11.29275052
v -5.13399983 6.61123741 -1.61132277
v 17.7207478 5.28820246 -12.43227124
v 15.90937595 4.07912854 6.53141442
v 4.896271 11.69338677 10.99060004
v -18.00560595 0.34018254 -5.74988763
v -16.30883517 6.46071035 -9.38379434
v 5.62961169 8.2671482 -1.7749395
v -20.38257303 0.81497849 -4.57997202
v 20.29473421 0.75055161 -4.52055568
v -3.4435462 11.71984879 12.08068669
v -21.37424934 1.7791584 -2.8440112
v 21.37818967 1.77931972 -2.84417252
v -1.52747973 11.20233809 -0.57622808
v 1.53150025 11.20228507 -0.57622925
v -3.39888368 7.68070568 -4.62731121
v 4.65127394 11.97987116 8.61424014
v -16.24124916 5.67525443 -9.4450016
v 20.83315792 1.00853248 -4.35799367
v -6.58690985 11.39607954 11.46252364
v 5.60195397 11.88001979 6.61528976
v 3.1547944 10.58706008 -1.21923915
v -17.97912898 5.40957737 -12.33671533
v 3.95855536 11.9999436 9.56850202
v 4.1014191 5.19972061 2.23985102
v -4.43347752 11.67875431 11.03762257
v 0.09052924 6.12415968 -5.19841028
v 3.61185029 11.3171494 0.79296371
v 7.47809662 7.88577146 4.28132721
v 3.6417489 6.41951242 1.34178819
v 5.25896704 10.73465505 8.58931959
v 4.30308004 7.60410381 -3.21456474
v 7.54058396 7.2910954 5.78354994
v -7.88306753 11.59987682 11.83947237
v 11.59249692 9.98067843 8.68020925
v -19.84986414 2.44221474 -2.15149838
v 14.45053191 5.58029599 5.36470873
v 3.49889749 5.74249914 1.61147401
v -12.95423236 10.00816736 10.93617633
v -8.76199866 7.14220168 4.39068808
v -7.01621429 11.19380097 5.45821195
v -17.4638827 4.80951921 -0.45455
v 19.74117654 4.25274565 -1.42522168
v -2.49124216 11.93928602 3.01711784
v 18.31636749 4.86094063 -0.98888219
v 3.50457646 5.20138308 -0.86741131
v -2.97497106 11.79582406 1.83847821
v 3.54146698 6.40074061 4.39529422
v 0.67584821 6.65525988 -4.11718862
v -16.3689737 4.60036747 17.90871244
v -16.59954556 3.8058494 6.66455878
v 6.97868633 6.37281776 4.06456405
v -3.52241435 11.11137151 0.44308844
v 4.25477742 10.25047245 11.23642386
v 16.50034133 6.02247744 16.29249432
v -14.52048093 8.79938098 12.12501462
v 0.86417105 5.75320957 -2.64285568
v -3.52881365 11.1486306 12.79303446
v 14.24811442 6.89181915 1.37289799
v -11.09762219 4.92684849 3.84404615
v -14.38937469 7.19436919 17.94461453
v 6.19983509 9.37534049 -5.71507332
v 3.26111713 6.45373412 -3.72712277
v -15.49041674 4.54141417 -7.84779802
v 15.49466177 4.54123493 -7.84727374
v -15.35951663 6.08923745 0.79791171
v -14.94692049 4.41011152 -9.85859327
v 14.2092429 4.97813324 -7.99790236
v 13.77726478 3.2533724 -13.78758013
v 5.1779521 7.57977401 -4.97049979
v 10.25113303 5.76669675 -6.91065595
v -5.30343276 7.25986032 3.83710502
v 5.26956246 7.51234035 -4.43622328
v -0.67463338 7.93787213 9.28497324
v 0.67379393 7.93522383 9.27764077
v -4.47278706 6.20835093 4.45743726
v -1.64457245 6.58022862 -4.17459035
v 5.68124222 7.96465082 -3.81178117
v 14.97677168 3.86488036 -11.60605206
v -4.18909548 5.98958363 -3.44889357
v 18.02895216 5.76705225 -0.31199984
v -6.71855381 7.21015962 -6.45328826
v 6.66325854 7.77344115 -5.98203644
v 0.00226593 12.57147173 4.18385938
v 2.08912811 8.92652486 -4.72190818
v -15.61224573 7.45842374 17.79012025
v 2.56385833 9.2294177 8.46412907
v -1.67761283 9.26815814 -5.03308982
v -5.75723317 7.86941007 -5.27715371
v -3.69657254 6.73916435 6.27195256
v 15.41114865 6.40561 1.41478347
v 2.59328606 12.16494628 11.61435916
v -4.71367278 7.20338579 0.43261863
v -0.58007837 6.36374888 -1.73418595
v 11.60571897 7.77224061 -4.80794525
v -7.00345826 7.68574237 -5.95937172
v -4.31706349 6.36188104 1.2248285
v -14.07212461 3.76526762 -12.04414233
v 1.19021434 8.93660794 10.68776322
v 0.67815832 6.08064506 -0.82830239
v 5.08929922 5.26781971 2.98314802
v 4.5311511 9.89894988 -1.33130526
v -10.96022383 4.93929458 3.76583111
v 3.91604449 5.28640855 3.9456425
v 1.51054299 9.35342709 11.92964954
v -15.92725081 4.18158227 6.16515036
v 2.71858748 11.83859483 1.96827094
v -5.07709511 6.45368184 -0.87533174
v -4.24244449 5.72114251 1.11586242
v -17.27391802 3.72385311 7.16705576
v 5.80623483 10.08303208 11.83882486
v 6.24549091 8.46644651 6.65497832
v 5.94090424 10.19054117 0.12267148
v -17.33209684 4.33516316 7.20116394
v 13.81471581 2.75302856 -15.45186486
v 4.87423774 8.1147533 -2.89970342
v 6.83176651 9.28417114 0.44181928
v -6.24936215 8.71575173 7.71748119
v 8.91802694 11.8691824 13.06970874
v -1.26064553 7.88588722 -5.59563459
v 3.31617976 11.93037696 3.1282252
v -3.56000019 5.7056411 -1.02347273
v -6.99056855 5.43772726 -2.83289991
v -12.34867298 9.67480197 8.59346903
v -8.55126586 12.79776681 13.65591526
v 5.55074989 5.36926819 -2.08940313
v -3.30122542 12.63669549 8.61369196
v -8.53698777 5.45836916 -2.05369317
v -0.47840425 12.30872303 11.03444103
v -7.72131098 5.674766 -1.81516056
v 14.72620393 4.14789008 -10.40482146
v -13.93142297 7.33350918 1.02891841
v -7.94928608 6.49930554 -1.73405637
v 7.9539262 6.49935035 -1.73472274
v 0.79221668 5.89570586 4.40924817
v 0.00226593 12.93608266 8.59026733
v -15.29430855 7.06735788 0.45892741
v -6.42486652 6.21043462 -1.8422561
v 6.4287598 6.21029645 -1.84206677
v 8.54889016 12.71514131 13.88058857
v 0.44902693 12.81086078 9.88697468
v -4.59710452 11.88805878 9.31784689
v 4.48587319 9.13067352 -3.64911722
v 0.86639654 12.66083111 9.63780352
v 8.52976807 6.2812537 -2.36542878
v -3.53122631 9.35690773 10.91510499
v 10.3622725 4.12537585 2.69743735
v -4.65630988 6.25445784 1.26078025
v -20.90597779 2.33613585 -3.55871151
v 2.18873768 10.63827164 13.18862804
v 13.93785924 8.56582699 10.58325493
v -16.52532761 6.52407149 0.64797628
v -21.11647161 2.93251508 -2.12807786
v 21.12075697 2.93194225 -2.1282866
v -2.17877726 10.89053956 12.06921598
v -6.88979447 10.93548588 11.62187013
v 12.65679444 8.05029654 11.97394685
v -4.6433649 8.16332029 9.02093624
v -7.24516401 10.0700113 12.27472987
v 7.48181439 10.11366222 13.84498224
v 16.72146716 4.13393613 17.91709049
v -14.81609805 4.74633134 6.44714475
v -16.32538813 5.49598599 20.381281
v -13.72838561 7.14852219 -4.82800798
v 10.13065432 9.49365522 8.29601767
v 16.62157733 4.69035121 18.66276225
v -4.58874179 7.4036057 3.11677223
v -4.15942727 6.22290834 -4.06979603
v 4.26002958 5.88953995 1.53596822
v -3.42445324 8.14304209 9.97877548
v -5.98158385 7.31265891 -4.28235934
v -13.53672859 7.86045957 16.8121843
v 1.36684793 5.5503522 2.52846764
v 11.38792928 5.46922896 -1.05269256
v -3.33642286 8.88389039 10.4712088
v -5.61316927 6.83483826 -5.38557058
v -5.49255239 10.00624911 -0.77912136
v 12.58938319 5.9895067 0.18970757
v 15.91897732 6.83626771 19.86071124
v 0.22624415 6.77845111 -5.6714814
v 3.36403054 10.1171242 11.81484234
v 16.57237553 5.88296478 20.08143228
v 12.56640442 8.07235557 9.58046639
v 3.02285338 9.16842179 8.8142289
v 3.61968128 6.07558671 -1.91949054
v 13.21870328 7.86394656 10.17367976
v -16.75816537 4.77696073 22.2005813
v 4.17783089 5.9237721 0.59611139
v -4.17266575 5.92372953 0.59608259
v -15.41399859 6.72230668 -9.37646336
v 12.29572876 10.35691617 10.79292499
v 5.44524457 7.91986059 -4.04312825
v 15.69317628 6.76422157 -8.16298682
v -14.51265554 7.35848164 17.3060859
v 1.84490551 6.93981257 -5.34562025
v 9.37972556 5.92038444 -6.89680804
v -14.06226483 7.98018135 17.44057681
v -5.0901678 8.33282343 -3.46982525
v -1.30535538 11.09523865 12.24900646
v -6.34014426 6.63441782 -2.84851128
v -6.72207964 8.59103881 1.96662378
v -15.41714279 8.22713066 16.53379677
v 2.04462149 10.33597366 10.79972944
v -3.7787645 8.16339236 -3.35098549
v 4.59293604 7.211017 0.04975958
v -2.46362664 5.61319727 2.86918792
v -11.16978857 10.26011378 10.12716583
v 3.83958677 10.05836994 -4.02191501
v -5.92629082 12.28959198 12.06003433
v 0.0134027 8.55459228 -5.74231206
v -16.29994629 4.82925221 -9.771393
v 13.64774035 7.90126279 -4.2599885
v -8.33313785 4.29398465 1.60719107
v -1.64092806 9.80202539 -4.9231184
v 4.92156572 9.46848224 -4.24057627
v -3.29749794 8.73559862 -3.35740532
v -0.41268118 12.46099881 10.57501356
v 13.95647497 7.89883929 -4.36060388
v -7.88226841 10.27652633 6.94814357
v 15.00978946 6.26235119 -7.39084407
v -14.11116043 7.80201599 10.79472188
v 14.07806348 7.29504843 -5.42842201
v 0.68914676 8.03386905 -3.86791515
v -8.50274666 6.38635199 4.50808719
v 4.43872706 5.7078876 1.14073657
v -7.11201591 8.97941942 5.9041235
v 3.41477793 7.15300696 1.83432204
v 4.05075087 10.13155501 -4.52444821
v 10.99904979 7.46029234 7.09635393
v 0.57326752 7.39968218 -4.12323914
v 13.42029327 7.79853198 -5.31027232
v -15.84938679 6.39974432 -7.08511399
v 1.09629214 7.79371785 -3.88657905
v -5.62251746 7.56126172 5.4601922
v -15.50068578 6.99064623 -6.08486956
v 15.77907331 5.18214224 5.65079282
v -5.96284639 10.37775935 11.53365715
v -14.79973927 7.57133659 -6.27366282
v 14.57726316 8.54764854 11.50920934
v -15.23505129 6.21376478 -8.11673952
v -1.41492873 6.21834589 5.00381332
v -14.15399916 7.41381313 -5.53341499
v -0.24086534 6.24371679 6.9021345
v 14.05937605 7.76104174 10.75148135
v 14.43743832 4.29887645 -11.75220339
v -9.98404369 4.14443222 1.9998266
v -14.41415185 6.76268084 -6.0232661
v -0.33658175 6.47864123 6.3976457
v 13.33139842 4.86263595 5.04550939
v -9.29844847 6.62635643 -5.62465305
v 3.53577345 8.86147436 -3.2980928
v 15.25760436 5.39609915 5.64171012
v -18.05078975 5.97471778 -0.09432564
v -1.48269511 5.96283481 5.19195422
v 3.9635155 9.74840415 9.76337568
v 19.21170744 4.10249044 -1.94755827
v -13.51274457 4.75808435 4.73278067
v -6.80113861 11.32234853 5.46325424
v 18.34534338 4.4409097 -0.84654797
v -8.11936989 6.54350949 -2.18800746
v 4.59401522 8.65286184 9.79837259
v -15.84247105 6.54559467 -8.08012868
v -9.73302859 6.16392741 -2.62993125
v -15.39049405 6.10647003 -8.95650189
v -13.04600703 5.89084618 -1.02711087
v 14.01550817 4.36947522 5.28658742
v 3.2855963 11.44550092 1.4560811
v -12.52784359 5.94410108 -8.149711
v 12.53235749 5.94463283 -8.14988352
v 19.39604692 0.63783705 -5.37049487
v 5.19408421 5.23980276 3.36242931
v 17.57969365 4.00086122 6.65000736
v 6.98768351 9.80142381 -5.60034864
v -19.07156743 4.58468831 -0.44939872
v 8.03324506 6.1145359 -2.47525773
v -0.48954201 10.74427621 -2.16307533
v 0.26775948 6.13606356 6.42096055
v 8.38772213 5.31616563 -2.31062679
v 1.4855514 5.97261244 5.25754991
v -4.21023179 11.51383228 9.59243077
v -3.24604217 9.20406585 8.21775931
v 18.30802379 5.94959484 0.09309001
v 10.95746948 9.45350661 8.7966244
v -5.45550877 9.59346962 8.68199942
v 6.91278743 6.25474164 5.80489126
v -7.06845797 6.91678675 -6.50981357
v 11.36752188 8.56797192 9.15225085
v -1.81799855 9.27626808 11.83789579
v -5.54442901 7.91435115 -4.56315057
v -10.18157535 7.04879293 5.75399749
v -5.08505008 7.57656447 -3.79299852
v -1.35817432 5.51478096 -0.83920345
v 10.81412179 9.13629275 9.1561247
v 13.01925971 7.14343696 11.74391869
v 2.91817818 12.91823917 10.2748422
v -5.24503661 6.9597868 -4.80849007
v 24.9203613 1.63867783 10.34243644
v 21.50604566 3.25900208 9.12700467
v -4.19526064 8.45841313 -4.54483283
v 15.4845869 5.66289423 -8.45075242
v -2.86193685 6.73197676 6.6533995
v 14.7079661 7.9356697 17.59493367
v -4.1884995 9.49008757 -4.90237903
v 22.88664926 3.10221949 9.70077631
v 3.62441512 8.66953578 8.57941724
v -1.95112051 5.66909599 -3.74527023
v -13.21433128 5.82685844 5.27573546
v 7.34749376 8.44940475 4.97416192
v -11.85920462 5.91125432 3.76166635
v -8.99870133 8.52287848 -4.88448102
v 7.11925503 10.40038262 14.39904627
v 5.90728599 5.33727058 -2.5966629
v -3.89593695 9.46703487 -3.38021904
v 8.33582199 10.76748613 5.77192575
v -7.76666657 7.10983813 6.77817777
v 21.33196775 2.8919221 -2.73712591
v -2.48872811 10.55383169 -2.56442462
v -14.08793371 3.86678331 -11.99801974
v 16.14773286 7.05223064 1.51117631
v 8.22560561 10.1875385 5.1431277
v 10.14786973 7.27084036 -5.77438622
v 1.59442496 10.51240224 -2.46546368
v 16.06704877 7.09811872 1.32274676
v 11.7997487 8.60259541 11.49520162
v 9.19998511 7.39895438 -5.48508848
v -16.02505098 6.60114088 0.98995335
v -12.77935086 7.67056994 10.1452991
v 3.35015164 10.34750262 -2.47574766
v -6.54171036 6.63058504 5.2366384
v -18.16111592 5.19104681 -11.65458172
v -6.86239889 5.19117079 4.6625023
v 17.46787381 3.26599698 20.80942634
v 8.1140606 6.58473953 -2.06579739
v -0.66617518 6.58359089 6.87607652
v -7.18597396 5.85122483 4.89364512
v -15.83535068 5.76801941 20.14767398
v -0.93232084 6.59196371 7.49011477
v -24.94896228 1.61265495 10.41364313
v 14.35465859 6.98242277 -0.0132018
v -24.93350269 1.63919166 10.35663535
v -6.39232447 12.44795264 14.7882484
v -21.41949887 3.64047516 8.21498331
v 3.33457891 10.00966665 -4.24393704
v -3.97138047 12.33208791 5.94669262
v 3.9754078 12.33247776 5.94691742
v 16.67346478 7.12885491 0.89718072
v 12.6722361 8.56144939 11.57339873
v 3.45208445 9.9259235 -3.35610134
v 12.69827094 7.55773738 13.9635326
v 5.16083938 12.26496083 5.3125401
v -4.04884904 9.4859105 -4.855299
v 17.16616546 4.09731932 7.59105689
v 5.0596452 6.45380582 -1.58709118
v -3.74826282 8.99860498 -3.50113987
v 14.93898308 8.60129106 12.54727636
v 3.60515487 12.30827194 4.98836046
v -3.60115927 12.30853968 4.98868235
v -5.02372706 6.11218709 -1.4010657
v -13.76346318 2.88737011 -15.33416291
v -10.90133252 8.69556203 9.34530446
v -13.72906374 9.02442772 14.98154697
v -7.07669487 10.46643313 2.30510055
v 1.12843836 12.14515988 11.71962325
v 14.6579607 7.67086868 -5.84463658
v -12.60777636 8.91646866 13.02813515
v -6.0429233 10.83460836 2.43599039
v 6.3611678 10.69416065 2.38364159
v -13.3124018 9.52415803 12.48785629
v 7.15438936 11.71846266 15.08558176
v 0.97779358 12.59458306 10.37865593
v 5.45677354 11.29640929 2.61396437
v -2.56570153 5.68997241 2.61866368
v 4.13872113 6.3185113 1.16712168
v -4.8140066 11.68044627 13.54025666
v -15.17148327 7.18241004 16.73934202
v 12.99605241 9.16376263 13.1265313
v 14.92098722 2.69808281 -15.3953978
v -6.06300284 7.35759365 0.46941851
v 16.50343325 3.88487999 7.29334414
v -2.73891273 13.04491291 10.36497905
v 3.6058259 8.74421529 10.08055929
v -17.70469074 4.49115484 7.76114369
v -3.97168593 5.46512433 -2.00935703
v -7.66649444 11.03565017 7.02450944
v -2.59724282 12.69295643 6.44469586
v -6.14961983 7.81094073 -0.61802656
v 3.01434333 8.48942677 10.53305087
v -2.92480956 5.29417792 -1.18374223
v 3.56417315 6.24678182 -3.64532701
v 16.96335812 3.67830932 6.86757449
v 3.44665977 8.8196547 -3.74618436
v -2.71967768 5.89946172 3.2901031
v -9.45676806 5.61543032 -2.42059485
v 2.8584043 8.48731396 -4.58893559
v -5.2810313 8.02613328 -2.33737878
v -0.30316261 8.94586278 10.71766519
v -5.45230034 8.85361873 -1.67452278
v 0.99321573 9.2286182 -4.98983622
v 2.61689553 5.86308838 2.77500918
v -7.89653828 5.88674827 0.96344782
v 6.38341019 5.18113177 1.15213568
v -6.38244004 5.18366729 1.15181912
v -11.02854175 5.47545312 -7.42546234
v -12.26352279 8.12627181 9.81450807
v 3.21458938 12.64603771 9.82010563
v 15.05034735 6.88243511 -8.34758696
v 14.37076195 7.66482413 17.04040062
v 6.2336886 6.16458986 0.74044504
v -6.23447427 6.15685409 0.74701121
v -11.1987092 8.9066522 10.22399586
v -1.89283452 6.21707925 6.26111143
v -12.99441832 8.58217793 10.43742774
v 2.92867651 12.74046254 9.73545358
v -11.33331811 10.16764231 10.36279604
v -13.20936479 9.01109887 11.60801551
v -14.28344891 4.95211633 -7.84326769
v -19.47737629 2.58181105 -2.54558073
v 6.57484614 6.23971597 5.84592899
v -1.11070661 7.53603422 -3.75234355
v -2.40609719 6.70119277 3.56636886
v 3.59988853 7.90374453 -4.07727825
v 15.51404973 5.73623092 -7.03735882
v -0.08165816 8.82891999 -4.68918427
v 5.96561418 10.65769171 11.29696942
v 2.94557077 7.60083004 9.1515055
v -15.3860399 3.99451757 -12.31772543
v 6.54612866 6.630653 5.23711936
v -16.13299473 6.80977432 16.7533139
v -2.69943141 6.49357429 7.02255869
v -16.09694029 6.85010367 14.58679881
v 5.65899349 7.24711625 2.35833585
v -2.70908152 7.5001874 9.79356966
v 2.22429136 6.53259293 3.12192897
v 7.77078016 7.10953117 6.77778045
v 1.36865528 6.37169302 -3.74875088
v 13.25401088 9.35197784 12.09036648
v -14.5816023 6.28372948 12.47330785
v 17.23354983 4.39651381 17.90141134
v 18.41696382 0.59436051 -5.27145682
v 17.12749409 5.03289228 17.79763496
v 13.62257334 9.1842787 12.61476827
v 13.05335892 9.58459007 12.4840026
v -6.7873512 6.45465348 3.71670025
v -18.39294994 0.31925759 -5.76793128
v -15.27890722 6.77363549 -8.29476596
v -3.15926424 6.63682937 -3.3325124
v 1.21250629 6.43225127 -4.90850237
v 4.50413828 5.8267016 -3.3805413
v 5.86990292 12.30197981 12.15449687
v -9.17427291 7.20336189 -7.0085181
v -3.81731787 5.65052358 4.2696078
v 6.17679658 10.98703052 3.63585521
v -11.07154329 9.200956 9.25631177
v -16.41735548 7.33170519 1.4300837
v 1.7142035 7.77420629 10.45378054
v -11.44541205 9.81270631 8.69749112
v 0.88437008 7.59536504 10.3144755
v -4.97682403 5.28554894 3.511863
v 4.62360539 11.599155 3.11902301
v -4.61968299 11.59900488 3.1191862
v -9.82368299 7.12897141 -6.83256563
v -11.40902004 5.02779584 2.3316283
v 14.74532602 6.12312232 0.91315142
v -14.74375019 6.12500809 0.91571766
v 1.47509611 6.6204915 8.73694368
v -11.08786622 6.8051932 -7.2292257
v -3.42486923 10.48623036 -1.09200089
v -0.94481762 6.9938651 -4.40025883
v 2.3887074 11.33423 11.3905843
v -1.88684673 12.58049878 4.16860779
v -0.7951849 6.46363423 -4.05559749
v 18.6298072 4.82614461 0.35452465
v -18.62532168 4.82663827 0.35424766
v 1.29483073 10.03132836 -3.53903154
v 7.44705423 12.75328764 12.26928092
v -1.89283321 10.87117811 -1.45393272
v -3.46013501 7.55526609 9.02449195
v 2.54257041 9.39634536 -4.73432999
v -4.15351752 10.24719756 11.54623169
v 17.93247688 4.11795898 -0.46865584
v 5.24960727 6.4538566 4.31780734
v -17.24778161 6.76768317 1.6366244
v -2.60472242 10.8520859 11.92769207
v -2.51756957 6.19789144 -3.71389026
v -1.8531439 11.74587019 11.90685524
v -8.78008563 5.83696915 -2.35439515
v 5.08351009 5.90869117 3.42293529
v -2.75454894 11.90393958 12.05938682
v -13.50516564 4.61407497 5.44941978
v -4.36556775 11.29204252 13.48319063
v -11.40678026 9.36861594 11.35571883
v 13.87787755 3.49474207 -13.20975465
v 4.38893898 6.84626342 -3.51828806
v 15.45947367 3.50648314 -11.08518506
v -3.83093612 9.54014003 -5.2119348
v -3.38000544 11.89283258 11.72414312
v 24.59238659 2.36730969 9.94647242
v 1.84593746 5.36767667 -0.47704869
v 22.04421843 3.20655824 8.5774284
v 8.06091324 10.81801059 7.63264467
v -0.57792962 5.66500928 0.28946463
v 0.5826081 5.6645791 0.28983004
v -14.60188946 3.37846882 -11.44076297
v -3.17007362 12.66172545 8.76865973
v 5.04501797 7.64423338 -3.9278285
v 13.35379465 1.94048327 -20.33039581
v 14.23185721 2.22034805 -17.85228571
v 7.39871203 10.19883184 7.88721996
v 5.47106507 7.36864239 -3.71794822
v 12.50474906 0.796778 -22.92474407
v 10.58897423 5.336936 3.45456881
v -6.30580756 6.87572027 3.83525995
v 3.14265191 5.34597799 1.94035874
v 1.91502257 10.85500754 -1.66858317
v 6.00353646 7.79365474 -1.35508996
v -3.9271205 11.85589724 12.02228008
v -8.01284439 11.7260218 14.76028671
v -14.02745761 7.4440833 -4.27338046
v -3.38703731 5.74761798 1.66387023
v -16.12991924 7.22043315 16.19802954
v 2.33371404 9.04378767 11.04425077
v -3.59206613 6.0326957 -2.70319661
v 15.78937821 7.61278396 16.73235907
v 0.8878455 9.1643392 -5.06834887
v -12.25939276 5.59025211 -8.10376467
v -4.7139282 6.07577492 -0.92792308
v -3.91334467 6.12810897 1.37172675
v -15.09244521 5.44450184 -8.1807519
v -4.10204607 5.85998078 1.63680905
v -7.87145193 10.22399436 3.08383528
v -6.52250612 7.39634866 -4.65723036
v -4.21168663 5.44711055 3.49714839
v 2.99348634 11.42654613 1.45979672
v 2.31349933 10.1845235 11.04831657
v 2.12294277 6.15557177 5.7860933
v 0.00226593 10.46016752 12.65775339
v 14.10078533 3.97399739 -12.91025993
v 2.45751562 12.77783515 6.52188251
v 4.82518492 6.9773943 5.30004771
v 7.89917163 4.34398333 0.62818839
v -7.90172881 4.34740535 0.61099264
v 18.74557782 4.50223197 -0.63316724
v -8.28586289 10.74347672 6.46583292
v -6.65619941 4.63099014 0.84915603
v 6.66092391 4.6312015 0.84877561
v 3.45323495 10.74030153 12.39611748
v 7.26109335 4.78096977 -0.17929929
v 6.64974073 5.50808256 5.24078709
v 8.16695927 4.98679957 0.46282741
v 4.55621579 10.25591056 13.04763962
v 4.50313116 7.09646521 -2.86141052
v 4.17423411 6.0404367 4.2430386
v -2.80659583 8.19869286 -4.94247836
v 8.1244708 5.30009962 -2.50691945
v 9.3008406 5.97607927 1.57755777
v 13.68914963 9.13555748 12.19435123
v -2.8576948 8.31902369 9.62904757
v 8.85221766 5.63946438 -2.41037584
v 13.87695744 6.00963777 -6.55342155
v 8.49020946 5.71775933 0.74136048
v -8.71221208 12.42094841 12.65711708
v 10.11620148 7.78148387 8.14762134
v 20.84571827 1.85308583 -2.72943645
v -13.43514343 8.69227034 15.87836268
v 11.54034062 8.82264579 8.89149322
v -1.15272765 7.71537323 10.5424857
v -1.86786748 7.89632543 10.42629086
v 4.69830319 11.90485297 13.37024156
v 10.76350024 5.614856 -7.55733782
v -10.75936723 5.61485078 -7.55702863
v -17.32058953 4.68890607 18.36794873
v 12.14483127 9.16488775 8.48726617
v -1.03655083 8.02644882 10.25183207
v 14.63292961 6.03906027 15.70329297
v 7.16623499 5.98967997 5.19683482
v 15.54907802 5.90146325 17.21424402
v -2.67211276 9.01843246 11.25624872
v 15.77356611 6.56050757 -6.84596618
v 12.81873023 10.12339952 11.22204794
v 4.36525184 5.39225293 -2.27502755
v -14.87026485 6.85623522 -5.08718679
v 6.63756725 7.41236987 -5.42272959
v -3.27211061 5.33232949 3.26547382
v 3.59818611 7.92540438 -3.75965885
v -6.19853559 9.46207324 -4.45362763
v 2.03481063 12.66976407 4.45440883
v 5.55389184 7.60728535 -4.26274695
v 5.38348876 6.9759163 -4.55149054
v 17.85274128 3.15131151 7.20192198
v 4.31983427 9.8383274 -4.11641601
v 6.20365443 9.46187607 -4.45333114
v 7.5522847 13.15481786 13.85220269
v -9.94875551 9.42335445 6.41894707
v -4.94340593 5.97543325 4.29427928
v -14.90959792 2.57530981 -17.33199377
v 2.30091619 5.96261823 2.74355994
v -11.03717447 9.89706523 7.92431026
v -3.62212195 6.44202666 0.15783126
v -1.03787815 6.88371967 8.71348768
v 14.58066277 3.1618315 -16.78150561
v -2.85725454 6.70264612 6.95322283
v -7.68652169 7.0065106 -6.89642566
v -1.92294785 6.7465013 8.74641137
v -3.55445639 10.80316901 -0.47165408
v -15.66453198 3.79033455 -11.55195622
v 5.93944864 9.11490512 8.76445352
v -2.38852405 7.63788524 9.75345242
v 4.6836487 6.54726983 2.01990856
v 2.15455034 6.91440359 8.72590688
v -4.95975239 11.46587845 1.91949838
v 7.57415292 10.77349744 4.35762436
v 4.13443166 8.94530116 -3.35027263
v -16.49110143 5.30154027 18.42621717
v 3.01200908 11.03557922 -0.37232375
v 8.4167615 10.67031555 5.91875446
v -6.57489021 6.3801338 -2.2265134
v 11.29930404 10.14815726 10.38354026
v -3.77930372 6.78669921 4.37901311
v -10.12007086 9.63085903 8.72650435
v 7.64967187 10.19813093 7.51555213
v 16.42931836 7.32406427 1.44461795
v -2.50527267 8.2500549 -4.88513039
v 2.4505351 11.76276818 11.36100869
v 16.43032958 6.90316514 1.73044633
v -2.42522787 8.23636869 -3.93417926
v -9.2445483 5.91924252 -1.14123416
v 13.53145291 5.19543375 -7.88948587
v -19.06604828 2.96765837 7.60418186
v 3.29911447 5.63941135 -0.34682468
v -12.49490198 5.55818057 -0.54671816
v -8.13013035 5.55045302 -3.06316817
v 16.07915803 6.20967658 18.84425179
v 1.62639979 8.15540341 10.33031747
v 3.33446875 5.58260671 -0.50810854
v -4.30563386 12.17766646 7.63337582
v 5.24330432 6.51015339 3.21597627
v -5.23856898 6.50980162 3.21595909
v -17.9475735 3.37287648 7.80009885
v 0.53335173 8.92300948 10.75909762
v 3.88031754 5.62826701 -2.12702108
v -11.67319968 4.29482484 4.14318947
v 5.53971794 6.06854327 -2.51575139
v 1.4812651 7.73357073 10.51819249
v -8.89909306 4.88511733 2.34086242
v 3.99537307 5.41482541 -1.81921086
v -2.24156054 12.88059993 9.95898348
v -1.12587754 5.88462201 4.34625074
v -7.34450715 10.49575742 3.07724274
v 3.61274463 5.72177583 -2.32364645
v 19.04086335 0.97320099 -5.09324814
v 6.05579621 6.41825699 -2.2002898
v -7.40009294 9.32597288 6.03519127
v -5.04724281 11.26998236 3.16545181
v -6.93967441 7.68476102 -5.25318015
v -20.54386205 1.65376922 -3.85919766
v -8.25205419 9.88233494 4.82042942
v 7.10290372 6.28984236 -2.36099106
v 0.48569131 8.52230752 8.6426193
v 4.88629696 8.27410389 -2.63863137
v 7.64662402 5.42785105 -2.02044629
v 8.78901186 11.33615162 13.44882255
v 16.06889944 7.30512591 16.42172897
v -12.60279942 8.00673225 12.50429946
v 5.11456369 8.70474891 -2.51818254
v 5.34439431 11.07343802 1.2699464
v -11.1107703 9.81982855 8.66134108
v 16.81370337 5.45780306 16.82897624
v -14.64609042 5.91600273 13.31747135
v -6.00085008 5.62449322 -1.86922934
v 2.70805032 6.61543315 5.9675948
v -21.30536532 3.87043013 8.65564942
v 15.22578898 3.66318133 -12.22006343
v 2.46513918 6.23777568 6.19096376
v -21.3571975 3.78536881 8.21938891
v -12.46349438 0.83194669 -22.9135818
v -2.3256295 7.35507231 -5.13119059
v -13.93277177 2.7075841 -17.69752108
v 1.56447939 5.54883835 -1.21573544
v 3.5516479 9.57533822 11.30778441
v 2.54430774 7.06755579 8.90288178
v -1.50692763 5.71970783 -3.54547303
v -16.15593914 5.11560554 16.38333991
v -14.88604558 6.55484129 -8.02681477
v -14.33324072 2.85251435 -18.006892
v 14.33785619 2.85225519 -18.0073416
v 3.12433118 9.17404139 11.05515538
v -1.17802946 6.05426145 -2.14706775
v 10.14627672 8.20175752 -5.25260508
v 21.44769955 3.58119326 8.32283444
v 14.42183683 2.28148958 -18.30655102
v 10.62605632 8.33658825 -4.11630175
v -13.62273765 5.43986546 -6.75146256
v 13.95845409 7.78555564 -5.02197535
v -17.98586099 5.09194266 -12.03878226
v -13.75430244 7.74043382 -4.79070109
v 21.35459401 3.08522515 8.42435611
v 8.33262029 7.63889983 7.44234839
v 13.80227644 7.79239445 -5.32477744
v 0.95521867 10.43516332 -3.02072228
v 12.81480185 8.63593509 10.83090851
v -13.8137494 7.77403713 -5.31994315
v 0.27470325 6.84688703 6.94191567
v 13.47481407 7.61221225 10.29727802
v -10.46854034 7.2287888 -5.90751377
v -0.32043598 10.73382606 -2.39686084
v -12.95337649 7.90322175 -5.33292248
v 12.93781533 7.8956458 -5.34184721
v -0.752461 6.40725678 6.61696268
v 0.47782993 10.74373363 -2.17126163
v 15.95081062 5.59142988 -8.15555427
v 5.98129669 6.56821421 3.6234207
v 18.54191012 4.25657469 -0.13112071
v -3.88288854 6.35895566 -4.50317336
v -5.97651206 6.3984015 0.10204023
v 5.98057301 6.39865916 0.10210414
v 7.79326303 9.6437887 3.00194131
v 15.02175533 2.70296191 -16.91972923
v 11.98589629 6.83183895 -6.33893662
v -4.5615654 5.10720433 4.13316166
v 0.5810242 12.06229501 2.46282098
v 2.17646841 8.24070559 -4.47152154
v 2.81376251 6.59327815 -3.68174366
v -14.91714847 4.23444284 -12.26921819
v 2.31894734 6.65451454 -4.2482183
v 3.71905952 8.0497745 -4.83245205
v 15.50646334 4.91882445 6.9055035
v 6.37858037 8.88460511 7.60602879
v -15.0492017 6.85352868 0.41769738
v -6.14106403 9.0707934 -4.89838045
v 6.15893628 8.38539273 7.20965103
v -2.26487856 10.24645408 10.64815083
v -12.90501114 8.26032694 10.14986827
v 5.46477369 9.84628871 -5.28448693
v 0.44433869 8.36745962 -3.74152259
v -9.80666924 8.89936528 -4.2743928
v 5.7418296 9.89620599 -4.89701336
v 8.33789746 9.48992401 -5.62892647
v -6.23346156 9.74944861 -5.53396056
v 7.05494839 9.71206592 -4.98219418
v 3.24508435 5.53839006 3.60955936
v -15.14047299 2.9594409 -14.48601875
v 0.43448297 6.95146402 -3.00483755
v -4.30715479 9.73793607 -4.3380762
v 14.23707762 7.40967228 -4.37161454
v -0.53844378 7.45830313 -3.29148214
v 15.87188758 6.81469525 18.05263146
v -3.39986429 11.88669057 2.88024582
v 5.21534711 8.3655324 -4.20804131
v 3.59040515 10.35844793 -2.31331112
v 0.01381798 7.26196492 -2.85619272
v 13.57486521 5.36710907 5.68370082
v 13.39873798 6.76089963 14.96542569
v 15.23631942 6.6939671 17.77394669
v 1.93096461 9.44258221 12.32105709
v -12.04589217 10.24260748 11.0535437
v 3.42323776 9.96772337 -3.05150309
v 14.1121597 7.15260591 17.44152381
v 1.3739556 9.92949713 12.94977821
v -0.76343669 6.11491679 5.86201592
v 12.24570244 8.52277504 -4.27675319
v 16.04063454 5.81062438 17.62486701
v -5.11304948 11.3442511 10.8563877
v -4.72927389 6.408091 -1.17568634
v -1.5239398 6.43838731 6.39283232
v 16.81706863 4.39212911 22.73349632
v 3.52470379 7.69539714 -3.30862585
v -3.85736566 9.91735015 -3.57452174
v 1.1573588 10.65548779 12.73519022
v 16.32497139 4.30371298 22.69286823
v -3.35714094 6.81942274 5.90459587
v 17.6094836 4.85171641 7.14866035
v 4.69174033 5.4229824 4.72438171
v -17.89594297 4.12426007 -0.96954614
v 0.59226848 10.41592025 11.97960715
v -0.58708074 10.41578806 11.97980058
v 17.89047461 4.50179357 7.28237231
v -2.97325557 6.19815134 5.20582304
v 15.63675701 7.39961459 17.54468031
v 7.15946787 9.34768613 1.80278244
v 3.78143595 6.79326542 -0.55852765
v 5.96085457 5.86370602 -1.6276233
v -5.26935222 7.14084841 3.66724862
v -6.96489519 11.37105555 15.01605694
v 13.49806469 6.81496411 11.24106846
v -4.83028173 5.14748365 3.42050134
v -1.17111503 6.70570966 -5.3295856
v 14.43442706 7.01300362 17.85116993
v 0.71339138 7.96913596 -4.0242627
v 5.65840834 4.94821185 -0.3755968
v -5.65446876 4.94828728 -0.37551026
v -5.36393575 5.96286992 5.24294957
v -4.91904476 6.78584856 2.6284357
v 4.92333424 6.78550128 2.6289822
v -1.07744218 10.06154027 12.87306432
v 1.57110377 9.46564985 -5.00026098
v -1.0111791 7.89663649 -3.88636582
v 13.66989012 8.1930531 10.8706135
v 15.19472792 4.68564985 5.48319673
v -15.19006465 4.68538697 5.48372475
v -2.32340223 8.56109352 8.47284992
v -13.28074177 8.02086358 -4.90147461
v -15.87345295 6.42937444 -8.01906407
v 10.29717272 7.46024491 7.61831655
v -12.90027319 6.85201632 13.58788562
v -13.79605676 8.42753803 10.16392902
v -0.58107097 8.10513661 8.73230954
v -10.293502 7.12857484 -0.54586102
v 10.29424809 7.12850315 -0.54763588
v -18.83721656 4.75701712 -0.64844185
v 6.39720283 7.99873472 2.58325899
v 5.9102502 11.94088201 5.50446673
v -0.71064142 8.09244519 7.9075691
v 8.02200662 10.00189578 5.63962756
v -2.28856739 7.47474667 10.0357041
v 10.63871302 4.0407716 3.06547833
v 1.39381268 5.36417175 -3.12644492
v -13.53706765 7.47147066 -4.02443149
v 8.38351667 4.70499076 0.37882359
v -8.37859649 4.70516478 0.37858923
v 2.01511441 6.71270083 -4.86655686
v 18.17153732 5.33619214 -11.57658923
v 1.09605483 7.26089619 8.36756417
v -2.14294053 7.02715549 8.71759157
v 12.22302092 7.14676562 0.41044299
v -16.68095259 4.65648202 17.1871173
v 10.2731887 9.28982845 6.28225073
v -21.6771855 1.90557747 -2.8856042
v -15.06379046 5.5231508 -8.48633784
v 11.68345006 9.55525084 7.78620166
v 7.46114859 7.74150777 -5.26654074
v 1.58161498 8.05714095 9.98419679
v -1.76113062 10.88565112 10.86567615
v -7.61074732 7.37909554 5.61974668
v 11.69810605 9.04702336 8.62953243
v -3.89925367 10.06769162 9.50357251
v 2.7258238 8.07290861 10.32191328
v -1.7853118 10.98296136 10.80818516
v -9.62151943 8.69092453 8.69325355
v 9.62646799 8.69047008 8.6930646
v -14.84785368 6.45465497 17.23369024
v 5.41949242 10.13146576 13.12552904
v -6.33717184 10.34886187 8.34050766
v 2.93378097 6.14108083 5.32609524
v 16.42814433 5.19512157 -8.33998637
v -10.41169985 6.07424166 2.50718402
v -7.72199584 10.58073958 7.91608532
v 13.16932372 7.52494701 -4.71300585
v 10.48253836 9.45881627 9.4267914
v -9.57940961 5.81130101 2.44313597
v -1.69836116 9.96794743 -3.63730035
v -1.77405244 5.5701091 -1.67403846
v 18.95806122 4.93796371 -0.02162427
v -7.69064425 5.80671766 0.90894868
v -6.83345063 11.36958316 5.89146008
v 3.66769001 12.349288 8.84176489
v 17.69525815 6.28589083 1.44193511
v -8.88487622 8.89239913 -5.97853451
v -3.33464351 6.62609803 4.23247866
v 1.57478905 7.01941674 9.59739352
v -0.53987342 11.01075202 12.84686667
v -8.72541322 8.51172218 -5.39334406
v 15.42009729 5.70513176 14.01543498
v 4.21690256 6.44974525 1.19562939
v 15.05322716 6.85339051 0.41808536
v -2.99328376 9.8748572 11.08477654
v 4.4677978 7.78210188 8.8862982
v 17.0084075 6.96332832 0.8471783
v -3.5048259 9.65259319 11.89521052
v 20.12205588 2.97067561 8.66424779
v -16.01754375 5.92478855 14.76945342
v 14.47872213 7.02773952 -4.74216845
v -15.72005654 6.77034043 1.79321859
v -2.38613379 9.26792252 -4.82501278
v -14.17430424 6.65433007 1.32829774
v 10.3928892 9.84637796 8.60972923
v 14.05567919 2.55943797 -19.22546572
v -7.59108005 13.16563434 14.10066434
v -16.00620074 5.87783847 14.61850664
v -3.48431058 6.24690505 -2.3089985
v -5.42830401 11.03231217 1.28119362
v 11.8308852 5.62214217 -1.52276363
v -13.690243 7.53241876 -4.23427107
v -10.02410567 6.60735011 -0.42468094
v -15.30592938 5.51821643 14.50567408
v -4.05977606 6.59992727 -1.99119313
v -8.87745786 11.69812173 13.557782
v -16.17682526 4.63758474 -8.16452681
v 10.0752179 5.72337556 -2.28052747
v 1.30591448 5.98334005 5.16130616
v -14.74141706 7.09758547 -7.5468492
v -0.31914047 7.05486026 -3.75199552
v -15.79213405 6.83490921 -7.2178349
v -1.25618242 10.6517633 12.80231469
v 0.30512693 11.09970811 -1.76576607
v 1.82077642 7.22752962 8.4492341
v -2.13686685 8.94189856 10.87703558
v 10.90664031 8.54294158 9.28710547
v 11.15766213 9.95985243 10.73699565
v 14.89254458 5.63821566 -7.32843217
v 6.91930136 6.53530098 -5.81130998
v -6.91477551 6.53494623 -5.81112215
v -0.00120058 6.02681135 5.15949134
v 2.75928652 10.99777755 13.17986761
v 13.65596455 4.51555484 4.45562618
v -1.85355728 6.72711259 8.73760165
v -4.34349751 8.36971358 -3.06817928
v -10.31594304 7.1378491 6.99514743
v 1.92423764 8.15508153 9.70614161
v -2.45356988 10.8883517 12.91396127
v 2.45917977 10.88760784 12.91396276
v 15.67403776 6.1860488 -7.37040382
v -15.73792094 7.08005266 0.74514262
v -15.30075378 8.38607609 15.3278775
v 1.60275801 6.12023355 5.77230515
v 1.58222738 5.6001104 -3.64965196
v -5.5227658 5.97496797 -2.27905134
v -4.91679715 7.13354954 -1.78698398
v -5.93700013 6.43034534 -2.29728655
v 5.82361192 5.35410958 -0.80048364
v 13.97440211 8.07570478 -4.75601113
v -9.01696903 5.84379079 -2.68969542
v -5.00459639 7.45571159 -2.50916968
v 0.4454997 6.33382152 6.17001266
v -2.67198617 9.67741217 -3.75552397
v -15.44349727 7.46001489 1.11565461
v 5.2611101 6.30821985 -0.84738163
v 4.36880605 5.8320191 4.42662153
v 9.14835832 7.5997811 7.80939253
v -6.73664974 11.16395949 7.89457185
v 1.24088163 7.9082308 -4.07708706
v 0.63717423 7.00333279 9.54369275
v 5.13091911 5.72568031 4.05760163
v 0.18973506 6.35643956 6.70522197
v 12.4990096 8.3677591 8.4671463
v -12.49000943 8.3668192 8.46537106
v 21.38511586 1.33037115 -3.89346342
v 5.08057501 8.02510078 8.54691701
v -17.13904024 5.12730254 7.20116618
v 4.61681624 5.75761742 -1.39705097
v 7.5202505 11.61421689 11.67825355
v -4.6341672 12.10349032 6.34345127
v -11.11575322 9.69209654 7.71412415
v 3.76170631 8.90022975 -5.27700621
v -4.02216968 10.08294358 -3.74384041
v -11.57836074 9.6633335 7.85664135
v 5.13466526 11.46310618 3.54948468
v -5.86810416 7.44613711 2.21533433
v -11.66300906 8.57570768 7.287586
v 7.48368 5.5449981 0.74922358
v 6.01157209 6.98901214 -0.36766119
v -6.00681808 6.98854761 -0.36812488
v 6.1563623 12.4685348 14.57608315
v 4.27152083 11.91463731 3.77921074
v 3.24008762 12.53004714 10.46263881
v 12.69444115 7.53394717 -4.32428095
v 7.43388893 4.94348659 1.33967276
v -2.74517759 12.59663239 10.95290405
v 2.74921258 12.59656816 10.95255901
v 14.0440509 5.382901 -8.32262981
v -18.23619125 4.58583172 8.01414314
v 15.97087074 5.76257644 15.00156676
v 12.14855725 6.5459666 -7.50162282
v 15.98554315 5.37414878 15.20096851
v 2.32230569 8.70016555 -4.9053593
v -16.42608902 6.9029986 1.72987164
v -0.91116716 5.77070131 -4.45471205
v 2.344004 10.35119388 -2.97823549
v -3.89215607 8.59007464 -3.68064544
v 15.57627942 5.29625787 14.81010541
v -13.78185187 6.27956435 12.95573799
v -0.94346621 9.48468568 11.08565781
v 12.6719777 10.15700881 9.3555511
v 17.98099608 4.70051645 7.59919446
v -13.5162831 6.15357994 -7.84925062
v 12.97541274 5.46159402 -6.74843487
v 19.79150458 2.39452902 -2.29999683
v -11.59133932 4.5546549 4.25056077
v 19.06733135 4.16870376 8.43799416
v 11.17962296 6.81042482 -7.14756922
v -3.15146723 5.30954565 2.02011395
v 21.01963337 1.65516357 -3.27798003
v 2.37188745 12.36133117 3.85486337
v -14.78967337 6.09406353 -7.18211654
v 4.03261088 5.39350538 -1.41294111
v 4.09241146 6.32238889 -4.41934881
v -0.5360783 8.03759354 -3.92961382
v 8.09812453 5.56672367 -3.08848884
v 3.37691651 10.34446635 9.68729735
v 13.40553273 8.21089249 9.93623101
v 4.29523 8.88910818 -4.57141323
v -6.63254699 7.41247144 -5.42319562
v -4.9217487 7.7607908 -5.00072813
v 11.64688628 8.32925727 10.63820293
v -18.41811844 5.6229622 0.63946469
v 9.43395808 4.35691711 2.52002966
v 6.30530195 9.338618 -4.51181168
v -21.50492689 2.52995049 -2.52469592
v 5.66946194 7.28232452 1.57262545
v 2.11332796 7.54707176 -4.9315562
v 14.5386859 8.52705368 16.17923158
v -4.17858856 6.60954133 3.64782257
v -14.11246889 2.85497444 -17.76328182
v 2.51677381 8.61326962 8.18913667
v -4.65276724 10.43016323 8.89616694
v -4.27393685 6.94310091 4.08910707
v 1.68452241 6.52409539 8.00422586
v 12.74610006 7.68267883 10.62874794
v -12.92627964 8.76910073 14.85952679
v 16.82223228 4.71168693 17.25854805
v -4.62236563 6.83721919 5.24870882
v -3.18010704 5.6318145 -0.03383144
v -13.38977142 5.06335363 -7.18451165
v -17.90526652 5.58039532 -12.7533205
v 14.76028074 7.23099646 -7.3490666
v -8.14131951 4.54311473 1.23940877
v -6.40487212 7.62838992 5.09421231
v 4.32423241 8.15200865 9.24240636
v -8.03647365 4.45675689 0.35628513
v -17.86033365 5.17987708 -13.44174102
v 13.86695128 1.80887815 -20.87388459
v 0.81246164 6.65347792 8.7568731
v 16.6528998 5.71708045 20.90074095
v 3.95073147 7.20692282 7.75688446
v 6.29672374 5.24129868 -0.22905579
v -6.29241747 5.24160264 -0.22881867
v -18.03355717 5.08916367 -13.36788155
v 7.70074974 10.6459189 14.39889839
v 5.51251729 7.66365906 6.99891075
v -6.18576575 4.96066017 0.83179284
v -1.62003298 8.15651994 10.33140113
v -6.31162619 5.56686557 0.58317341
v 6.31624464 5.5667879 0.58375763
v -1.74211888 7.79946628 10.47168678
v 20.5006962 1.55806096 -4.3745373
v 7.65278918 5.05004346 1.27911722
v -7.64831785 5.05050874 1.27917874
v -1.48415257 11.58685641 2.2767072
v 4.6292093 9.46759014 -2.09102937
v 3.34176687 10.3988979 10.98746331
v 3.13068081 7.4743796 8.89481292
v 3.04563816 8.12235687 8.08329902
v 8.76676126 7.14206053 4.39091363
v -5.86101964 7.98154807 6.81644136
v -6.32799617 6.86719584 3.90366786
v -18.23670507 4.11700228 -0.54730036
v 15.21027563 4.89063423 -10.33230929
v -17.20551944 3.62531282 20.24437182
v -13.43014708 8.2244383 9.93332207
v 15.37811443 4.99617689 -9.13891751
v 0.76396569 13.08698538 6.92176145
v -0.75926923 13.08715267 6.92133053
v 3.64150505 10.59289141 -1.4152158
v 11.75225567 4.87106703 4.51510935
v -13.67988434 8.7400117 11.53512394
v 6.10769971 10.12231063 0.23546606
v -2.72016817 8.03876944 10.08609861
v -2.91470108 6.59589956 5.0255079
v 4.37233412 7.48631746 3.19340751
v -15.48850632 7.73051653 18.22266896
v -8.0974479 10.59948451 12.43631762
v 1.9063133 10.69976979 11.26979939
v -4.98452619 5.52942574 -3.17206881
v 21.78029868 3.61871076 9.23848097
v 1.86787606 11.04457341 10.59561439
v -2.35100767 6.87119293 7.38972755
v -14.21608545 5.3878406 4.98270987
v -5.67041118 5.48099916 3.28234717
v -8.23654308 10.96308796 6.32683632
v -4.32653865 9.13231545 10.39070992
v -4.59053308 11.7623283 2.50305493
v 3.52807204 6.86924069 6.60178018
v 4.10400802 11.63103236 12.83664692
v -12.97733511 7.79782248 11.14017413
v -0.00764121 9.13383975 10.46775168
v -4.91574635 5.39022526 -1.85943341
v -4.12562081 8.39019566 -4.64312703
v -5.88024553 5.38747539 -2.76887893
v 15.92219172 6.19377262 -10.24306044
v 0.30382676 9.08254231 9.9466905
v 2.84858074 6.96699455 8.70649278
v -4.01735518 5.73698074 -0.37476244
v 16.73317163 5.4854309 -10.38198683
v 3.40403128 7.36863978 9.57240799
v -3.67271512 5.29720038 0.50406721
v 14.94985856 6.87684651 17.00309597
v 18.06611341 5.55935759 -11.57096702
v -2.95373243 5.94709666 -3.39877315
v -7.27074178 12.96278331 12.63472981
v 4.53680281 7.18763867 -2.21468028
v 16.70387759 5.91043952 -9.04273351
v 4.81381653 6.83214366 -1.66873907
v 2.82277518 6.61703587 4.95234971
v -4.1990516 11.84959653 9.62338877
v 4.41492154 6.5057306 -3.48417951
v -6.99968448 8.91225798 2.16665101
v -0.88049847 9.12190376 10.31148963
v -4.80355383 7.25507457 2.93950606
v 3.93324235 6.84188619 4.92507512
v 3.70602455 6.4616312 -2.50678259
v -4.85897756 11.91930805 8.43964318
v 12.10169156 8.21795386 8.61067771
v 6.56487285 12.82053795 14.42530814
v 3.9350665 6.50036978 -2.04328036
v -6.6107318 8.65801541 0.13930285
v 16.55482479 3.93099062 22.54375718
v -16.54963874 3.93096672 22.543563
v 3.87360793 7.24066952 7.84210336
v -10.31193923 4.11410454 2.28236451
v -3.16782937 9.07303429 10.95093837
v 13.70955031 7.42903709 17.04255003
v -10.22745746 4.52269837 1.43173076
v 4.58762414 6.8500484 3.68988011
v 2.58005131 6.56459278 6.68628211
v -3.29851626 8.93201189 10.93181553
v -24.97125843 1.62576124 10.39145975
v -16.86994638 7.07621166 0.95242894
v 11.41273631 5.03452562 2.33197913
v -24.97943782 1.63832458 10.37981577
v 3.16660791 6.02443117 -3.72827104
v 8.65166876 11.08370184 12.92505931
v -24.97511213 1.61789477 10.39919776
v -24.94336845 1.6259345 10.38636107
v 4.11585551 8.36794021 -3.66609102
v -2.70067994 7.66713522 9.36457965
v -2.60470729 11.23101599 -0.21018499
v 2.82968196 9.7613566 -4.3237197
v -21.51304952 3.26588944 9.13292338
v 4.84730483 5.46849332 3.88357302
v 12.95431302 8.37851023 15.21428765
v -6.24274664 9.33058387 -5.88053307
v 6.67287858 9.6093859 7.87575298
v 7.31125261 7.23483745 -5.98310143
v -7.30691496 7.23536472 -5.98349763
v -2.87522686 10.1536316 10.51674287
v -2.57218877 8.1239678 10.35550613
v -1.44634063 8.71548324 -4.60756738
v -11.99737746 8.61059593 11.88782651
v 18.14216411 5.17803761 -14.00299711
v -1.56317811 8.19742398 10.03252032
v 16.47917739 4.78744785 -9.17773003
v -2.00735456 10.21358902 10.98379708
v 17.84032133 6.29552208 -16.92978916
v -2.44487629 8.62002665 -5.08167996
v -5.59730004 8.04776512 -4.03947807
v 13.79781781 2.6492126 -16.86505757
v 15.65289323 3.6649618 -11.35071425
v -15.59285179 5.51878104 6.41292156
v 1.36026295 12.99739112 8.83466244
v 17.90058234 6.2739638 -16.70211206
v -6.77157495 5.83307961 5.10058024
v -3.66484044 7.10370134 -2.94398411
v 10.29999129 6.00379524 -0.69974535
v 6.76766674 5.85921079 -1.96426993
v -13.34034556 9.36712562 13.12365447
v -3.67727383 6.37828089 -3.48300137
v -1.00940386 8.17852259 -5.60629162
v -11.46190675 5.82034375 2.91064612
v 0.42875747 5.24640109 -1.44569237
v -4.17365382 11.94969024 3.66978676
v -21.3127426 3.8646832 8.55512478
v -24.86385241 1.66267006 10.37601659
v -15.8000147 5.27614025 15.21884935
v -20.62280003 3.4834506 -2.12696133
v -5.34064966 10.49747739 11.06608165
v -2.24846041 9.80445411 13.00586887
v -15.74480233 5.30165752 15.52793498
v 4.10672539 6.43748811 3.1878387
v 4.1360818 9.242847 -5.0125394
v 3.71321661 10.12797989 -2.74629748
v 9.50672343 4.19143383 1.53352717
v -21.65512385 3.25042463 8.41591085
v -20.40567876 3.07396804 -2.90139501
v -14.982957 6.61866921 -8.12600332
v 4.31823566 9.11516763 -5.28084721
v -6.35282784 6.3955299 3.89946353
v 2.83431293 11.32576084 12.43133023
v 5.09971951 9.87801186 -1.30033111
v 3.56349913 9.13046291 -3.61696838
v 9.45810789 9.49516085 7.35999735
v -1.62984552 10.52741447 -2.41705875
v -23.77070895 2.97633068 9.39305067
v -1.05365431 7.1639758 8.24346554
v -14.43358462 5.73698971 -7.3569256
v 2.77820621 8.85843585 10.9900668
v 8.98592439 8.62830985 7.79870375
v -3.40213281 9.94448956 -3.34410448
v 3.29733774 8.88503044 10.78460743
v -0.19584114 7.06872161 8.67859458
v -0.92086357 7.03816316 7.34793813
v 12.83092911 7.66092488 11.12058975
v 19.18251496 0.86706758 -5.3806855
v 5.47639974 6.88758756 -4.56701435
v 12.58482299 8.04905342 12.28559788
v -22.38152117 3.19058334 8.67797246
v -2.89195664 6.81123439 -3.57378237
v 5.79896882 11.2669375 11.07590633
v -13.30676316 7.06062437 15.07874369
v 10.55484888 4.33633495 1.85993734
v -1.19865017 8.21866299 9.49490394
v -5.46970059 8.40688006 8.85308847
v 2.27623613 12.87678246 6.65372214
v -14.12159378 6.97192594 16.59297038
v -0.7917135 8.32968745 9.43591779
v 0.7404436 7.78147752 8.36869937
v -10.93597319 9.23439426 10.48958106
v -23.70012512 3.15184401 9.83887222
v -14.66846724 6.61621286 17.23872244
v -3.03355112 10.87890903 13.34316563
v 2.84790504 5.61858647 3.6465171
v -18.76677015 4.61467393 -1.364231
v -4.3179541 8.02623485 -4.38899425
v -22.37447996 3.36285389 9.45227208
v -2.56766777 10.277697 11.73620533
v -18.70307965 4.91089226 -0.63247688
v -7.92944628 9.60399297 -5.29913545
v -3.50404695 7.35380792 -4.10974785
v -6.65687306 10.11059234 1.2615817
v 15.22924237 3.46249651 -12.1186269
v 12.69113563 5.60167353 3.86292215
v 14.56888959 4.28025176 -12.53358529
v -3.13759804 6.6795725 -3.87921707
v -17.31828777 5.96080714 -11.06556185
v -6.83418776 6.79036843 -5.33108115
v -11.84014527 8.19783138 -3.92784904
v -2.63378681 11.47566653 10.33155199
v -12.52589434 8.6324578 8.97833725
v -3.95199923 5.33728477 -1.34095555
v -0.76741954 7.03858513 9.68557887
v -6.9619138 5.46500185 3.97597055
v -0.68765374 8.99776105 -5.01973296
v -8.27034131 7.17273473 -7.0294229
v -4.05664119 7.97430297 9.55309695
v -2.35144887 11.73362015 11.36347625
v -15.76023652 6.9917396 19.56609189
v 4.45456193 5.14428643 4.17796868
v -1.21370572 9.8165432 -4.61765158
v -14.50537684 4.12458196 -13.34203342
v -16.26982922 4.52008219 7.48557249
v 4.44845801 5.08508817 3.62193486
v -1.15650787 6.0360169 -3.98604541
v 13.9091537 2.54411506 -17.35090674
v -2.14292204 6.72077342 -4.91621275
v -20.96413421 3.1881001 -2.45692356
v 2.2267395 6.29567369 -3.80191019
v 15.46303012 6.93706495 -8.67655571
v 0.59520314 8.5913256 -5.62865126
v 4.64721374 7.13350473 -0.37437913
v 8.31447133 4.29783087 1.56851186
v 2.46250152 13.03320433 10.15904843
v -3.9518338 9.77106775 9.74891686
v -11.80312367 7.85171631 -5.41311478
v -3.46639315 5.2331865 2.31594541
v -5.24191407 11.24294041 1.43852308
v -13.27040849 7.45134781 -4.67175938
v 1.67164596 12.48981861 10.63468008
v -5.19770676 10.86465596 13.58997378
v 18.94138727 3.36141324 7.22588434
v 9.32084695 6.66306959 -5.5735285
v -13.05339775 7.570086 -4.8397188
v 11.10034143 6.00391548 2.91468596
v 5.54950453 7.76533906 -3.8879607
v -1.98224394 5.72482294 -4.24174096
v 7.21064507 6.90834224 -5.55398296
v 5.69717269 5.90630277 -2.12519505
v -3.40331095 5.78495027 -2.08584799
v -3.08778607 8.08539988 8.2141334
v -12.04145968 6.95478746 -0.93420362
v 5.51864175 12.1807509 4.7029138
v 7.20770177 5.7398979 4.00279628
v -4.30107851 7.03568589 -5.12034013
v -14.41635055 3.25268307 -16.45841673
v 8.44919974 6.00448159 5.53693821
v -10.60871694 9.88445223 8.1439805
v 15.43885641 7.46004625 1.10798625
v 4.99858694 11.87064957 8.54926209
v 2.29589855 6.25143239 2.32435371
v 15.3387261 8.03369205 17.35280671
v 5.28958112 11.0567454 8.66357339
v 4.04430079 7.6699762 -4.81619484
v -12.57242544 8.0176096 11.04520673
v 6.05298473 8.14550592 -1.09067133
v -17.39790986 3.79571702 6.64590945
v -5.00366209 7.56462922 7.90555189
v 5.29994726 7.04528353 5.41976837
v 5.00318859 11.8401505 9.22575781
v -13.08677104 7.2247932 11.47294654
v 3.46372245 9.46993036 10.97585145
v -17.90644354 4.17207052 6.71616317
v 3.70239715 12.30425207 9.098391
v 5.59537842 7.46655085 5.9824599
v -5.49379476 7.86786 -4.6549932
v -17.4036889 3.94756001 6.57398354
v 6.3784676 6.2087139 -2.21386361
v -6.72385787 11.00774188 11.54993377
v 15.30524228 7.86971665 17.27194337
v 5.31835425 5.51671826 -3.09320177
v -20.62312565 3.05480935 7.9245261
v -15.92827697 4.4804952 5.75055381
v -5.70689169 7.26906512 -3.73625364
v 14.87360173 6.9420867 18.85497791
v -5.37988302 7.14480367 -3.79362699
v -20.2711983 2.83149454 8.23983141
v -2.55491567 7.15683153 2.70195275
v -5.21853463 7.26949679 -4.47166307
v -21.08667569 1.99430652 -3.64231202
v -1.13093598 12.64118773 10.19941586
v 1.14001401 10.94190534 12.21668473
v -4.27418443 6.7203044 1.23704316
v -3.76307863 10.02012016 -4.88493659
v -2.76394568 6.34575602 -4.06696626
v 0.84156543 11.06902644 12.10690525
v -0.84750803 11.07084985 12.11406371
v 14.19027467 6.94956182 -5.31536913
v -4.29883911 9.49375418 -5.13386203
v 14.95523431 3.16706909 -16.47963146
v 0.199913 10.59023863 11.76656586
v -0.19497306 10.59037456 11.7669475
v -1.48126407 9.23173962 -4.9591228
v 15.55089433 6.49720692 -9.77249459
v 0.48016586 7.52138234 7.60439321
v 7.23022796 6.80559874 -6.62387468
v -17.81673165 5.14947547 -11.92074124
v -6.75503619 12.19957127 15.08288118
v 7.79477836 7.53758017 -6.59488908
v -18.11272219 5.73243025 -14.62166129
v 4.01224493 5.40381998 -1.06246673
v 1.45777148 5.94373364 -4.0336206
v 1.58463594 6.63297792 7.42391115
v 12.99193433 7.5394342 10.42510862
v 3.46308353 5.61887624 -0.94273776
v 7.85168756 6.94034507 -7.02361472
v 1.089153 5.47908725 -2.40374745
v -0.66812654 6.73472214 8.74128207
v -7.73382951 9.31370903 3.30733606
v -2.9895096 7.1994828 8.23686497
v 14.30103997 6.29117622 12.32862108
v 14.68619273 6.56902752 0.77739681
v 15.66190759 7.92726476 13.65067543
v 4.99448455 6.58157144 -4.40694902
v -18.96238393 0.31276456 -5.44860946
v 21.31768668 3.86511338 8.55500155
v -6.31802137 10.56933757 1.57589064
v -9.58453517 7.09337852 6.9841069
v -4.60429398 6.00126196 3.53105977
v -19.86580469 0.57749986 -5.00402767
v -6.73952731 5.47204977 -2.27141789
v 18.55719943 3.68214061 6.90574547
v 3.14571731 5.82735434 -2.58828485
v -1.48467283 8.33778767 -4.19758219
v -17.8750464 4.50884075 6.87796751
v -11.14940657 8.23064304 8.9175878
v 15.8789721 6.71791377 -7.50126285
v -8.88436314 5.00331593 2.31487034
v 1.54395166 11.22142956 12.75304865
v 10.83253886 10.06925662 9.24650502
v 10.5519489 9.75571235 7.19339158
v 19.15813662 4.52104561 7.53949507
v -19.15316267 4.52113448 7.5392867
v 15.06659111 7.51397518 -6.29364154
v -11.38604127 8.17229096 8.64724747
v -8.67641306 5.30181809 2.08039381
v 6.43102496 5.06907069 4.143064
v 4.27167094 7.42147347 2.68064092
v 11.3707669 9.75810523 7.8188871
v 8.58648608 12.08676037 14.30170317
v 5.80855227 7.32325619 -3.80712089
v -11.73994177 8.39920778 9.30005269
v -0.06698254 5.53033539 2.67030709
v 15.64794168 6.15703557 13.94600278
v -11.97876397 7.7258499 -4.38636463
v -10.70714222 9.43444688 9.4526582
v -1.31517016 7.54146486 -4.57920651
v -3.37116809 5.66888016 -0.63727692
v 2.29210647 9.02598226 8.64890097
v 12.21347854 10.21708497 9.20904204
v -4.88514384 6.4194833 -2.10360373
v -20.41210009 2.37068541 -3.33109378
v -0.26708469 6.38711675 -3.19513794
v -2.60011012 6.33064073 5.96935809
v 13.99388268 3.05863765 -13.74205726
v 6.91155962 11.26511222 5.58138152
v 0.66689038 5.53994274 1.27755847
v -0.65504578 5.68448388 -2.24310855
v 6.06547674 11.63168734 6.2277923
v -13.43358403 8.05203593 -4.55456752
v 5.06686938 7.65896256 -2.13202173
v 13.21174124 9.33446632 13.16506076
v -4.96462253 12.39658836 12.55086119
v 5.3201687 11.86915776 6.42376866
v -5.31527017 11.86863982 6.42377613
v 0.89901981 8.90521229 11.10363649
v 4.77444425 5.91741276 4.91170482
v 5.68629198 7.67989274 -2.0715447
v -4.31160372 9.06958464 -5.05095049
v -5.47711298 9.87943869 -0.95171795
v 5.15593675 6.34731617 4.43438008
v -4.12247998 7.53212451 8.75142864
v -6.12878636 11.58032978 4.51208839
v 16.49142556 6.3935941 -9.83906042
v -8.25195038 10.37313118 4.32321409
v 2.21416067 8.429671 -4.85053117
v 5.90077429 12.14756134 14.59876767
v 12.59470517 8.79522967 11.71784876
v -14.42554713 7.91748079 17.41225366
v -4.43793504 5.77086113 4.53027207
v -17.73648521 4.42842403 -0.7998239
v 17.7373381 4.42869065 -0.79442835
v -14.61538336 7.25217235 16.76458969
v -7.55379855 11.03508182 4.84212885
v -20.88935762 2.3383099 -2.11595105
v 13.62099452 9.39956648 11.80491086
v -15.35823804 5.61436682 14.39033662
v 17.27874409 3.98789758 7.86792908
v -12.72361719 9.88431182 11.74284175
v 7.83009343 10.80092812 5.34748847
v -17.06230543 4.06701555 7.78893136
v -15.01615553 7.34401386 -5.1430097
v -12.93088466 10.08449439 11.53605301
v -7.41059948 11.01526592 4.66008814
v 7.53775867 11.11415946 5.01267458
v -8.68653871 11.78765289 12.37328434
v -16.81146434 4.48355126 7.69429405
v -11.94106648 9.99626535 11.32330822
v 18.67895374 2.94205447 7.70032628
v 0.26611135 6.28605588 -5.2495296
v 11.87334081 8.64305695 -4.45257496
v 7.37088478 11.08237321 5.21603645
v 15.91077403 5.0903855 16.59874644
v -3.43672158 11.50665067 10.6782201
v 3.91088532 5.67718352 -1.19062809
v 20.94414728 3.16579946 7.97155386
v -12.41971911 5.92558692 -6.30232355
v -3.46215073 5.51610586 0.36712848
v 15.90349085 6.19594443 -7.52309746
v -14.6702492 7.14619952 18.28234595
v 1.37600521 7.39352187 9.51677141
v -6.05280399 7.46463446 -4.20009531
v 7.27097778 6.80749272 6.34529223
v 15.36982451 4.60513007 -8.13900132
v -15.3776484 4.60229506 -8.13773393
v 15.57334433 7.11184862 -7.1997076
v -6.41864012 7.69336349 -6.04657535
v 6.40653384 5.54288081 -1.99906725
v -1.69180522 12.6022602 4.17662997
v -2.70612273 6.3421794 5.93166023
v -14.05146254 4.84331745 -7.68809454
v -14.47947494 6.00536958 15.40434942
v -7.26391939 5.94491365 -1.86798809
v 0.92001171 11.94284396 2.29154616
v 1.41283011 6.21639963 5.00138348
v 2.55853952 6.29516658 4.98064822
v -14.70799747 5.77003886 14.76800904
v 0.53622212 5.9114246 -4.88048057
v -3.50864673 6.06505478 -3.30833122
v -5.6804797 12.03763138 6.92727463
v 12.26238311 9.1911556 12.10998372
v -5.83989676 6.28916722 -2.67166988
v -2.28141191 9.4590519 11.12041126
v 11.77633453 8.8071175 11.63726399
v 4.92483576 6.22104945 -1.68750174
v 21.10784411 3.88087394 8.07487914
v -1.58760613 7.08726489 9.70158813
v 2.33973917 11.88114603 3.11355745
v -4.15180689 9.03820243 -3.24968675
v -15.69127482 8.10549958 14.04054673
v 11.68177863 8.47628687 9.64751842
v 6.57140695 6.19306312 5.13474629
v 5.13303043 6.48543149 0.2254482
v 1.04309726 10.91021356 -1.55567471
v 13.44936774 9.19127771 12.46473637
v 6.423275 6.67149618 4.91094566
v 4.46463493 9.60640563 9.52257585
v -14.7662913 5.49312485 5.7538653
v -17.48288977 5.11903129 -11.80610805
v 0.73456849 11.41300704 -0.61671838
v -5.02925031 12.1668918 5.86231055
v -7.96408994 4.30462189 0.85424359
v -0.24654874 8.85299811 9.30689
v -0.51728833 11.75325606 0.39125428
v 0.49351315 11.74961932 0.37482191
v 5.08872602 9.31951981 9.42858457
v 12.49088547 10.22490625 10.96707011
v 18.28014874 4.69839692 -1.11007395
v 2.49549019 8.50025259 10.47139401
v -2.49101139 8.49780296 10.46756646
v 1.32372727 11.74700538 1.73519885
v 3.36183446 6.42017487 4.29934658
v 4.56654645 9.21256339 -4.08578662
v 9.38853827 7.29368843 4.78753337
v -5.38050364 9.09616504 9.38297282
v -3.67127521 11.67151183 11.51958295
v 15.86678218 6.36275559 18.28417122
v -10.32841825 7.42976974 5.59422418
v 10.33311886 7.42922828 5.59457445
v 14.42813867 2.15722739 -17.51052284
v 0.68937964 10.35399416 -3.37230067
v 9.58393098 7.05699996 -1.49073745
v 6.51889963 10.04997135 14.01730806
v 11.05209483 4.21241406 3.5990319
v 15.77878204 5.66811464 17.2617266
v -0.00242688 9.88818083 -3.8890903
v 8.11577759 6.66431681 -1.58642556
v -1.63225856 5.70470531 -2.0356077
v -16.69823447 5.52418592 20.516459
v 3.87127331 7.27002854 -3.71234132
v 21.80063065 2.12999611 -2.96997955
v 0.74569113 11.82606771 12.01955262
v 3.55352284 6.07937618 -3.24843579
v -3.25374059 5.57990465 3.76617988
v -3.63387347 11.7641827 2.19243846
v 21.15113095 2.11996083 -2.9300591
v -5.72273814 11.66661779 6.23004701
v -3.99567218 5.55166813 -1.68466729
v 2.0317822 10.40826514 11.43899595
v 5.5905557 7.24587126 -3.66984389
v -6.05712035 7.53995774 -1.59840711
v 4.79511603 6.66833331 -4.72880002
v -6.70226225 9.41491516 7.04368156
v -5.96499131 12.66695221 13.61287189
v 18.01637089 5.08009629 -13.28268206
v -3.15422083 6.6943562 1.59827174
v 2.61537179 8.79344771 10.10152832
v -2.61654788 8.79696533 10.09040414
v 5.9045477 7.78808033 -4.30271297
v 14.34202505 2.94018587 -17.85435744
v -20.29365727 1.52453905 -4.22884229
v 5.75427606 7.84240247 -5.38466392
v 14.73719891 2.55707721 -17.71581567
v -5.00695752 7.90657879 -4.80452173
v 0.84803502 7.96096628 10.19284442
v -4.39400256 10.67429359 -1.01320527
v 1.92005477 11.5731112 1.98476452
v -5.26129083 8.30699173 -3.64737671
v 7.453194 5.74591668 4.11908597
v 21.68165459 3.55721373 8.34408502
v -13.30017305 9.05792348 11.45806127
v 17.49766376 3.38701565 20.61811287
v 0.00974494 8.4439756 -3.81472634
v 7.98561461 10.12732454 3.30379081
v 1.84936676 6.20698422 5.93449038
v 17.31059831 4.30712978 7.18003509
v -3.8763268 6.95770685 5.73147392
v 3.1348198 9.61814819 -4.81008644
v -2.7041858 9.40112812 11.44199899
v 8.4938757 12.862209 13.31060043
v -13.80047805 1.99807806 -20.85739586
v 6.45459373 5.63317598 -2.04193511
v -0.77992645 12.79465809 9.0791427
v -2.71389808 10.24507877 13.4843542
v 0.20752482 7.07137289 8.68427579
v -6.60703942 9.23861129 -0.087472
v -13.64757903 2.18029652 -20.39850163
v 8.08010852 4.94315425 0.25950275
v 0.99681083 7.03768967 8.17684518
v -2.53756975 10.59903118 13.14019697
v -5.8528619 8.9551755 -1.38328195
v 5.79074798 9.13069369 -5.71500274
v 2.52489962 8.25098547 9.61835208
v -20.64527692 2.90766847 8.01967424
v 5.73638066 6.23937391 -3.34159136
v -13.60602785 1.87192263 -21.34576935
v 0.88194239 7.31731396 7.19358351
v 14.77523994 6.60050233 -7.75639304
v -18.84456248 3.21892516 7.27959183
v 6.03603557 6.73561835 -2.72021783
v -2.95769534 9.78986123 -4.48306395
v -6.46106659 5.47712082 -2.32359697
v 6.33161535 6.809554 -2.4701458
v 3.90549239 7.40947437 -5.0201187
v 5.90036689 7.03473367 -1.54442347
v -12.3745928 8.71132595 12.11417723
v 7.1882578 10.74231912 8.36152299
v 0.59484596 9.15929579 11.07517741
v -3.73773126 6.5053527 0.48877594
v 1.06120635 8.64026564 11.22652077
v -13.30220445 8.28142479 -5.11017377
v 17.50624495 4.80381037 -0.51540904
v 0.77363166 8.88901259 11.69095954
v 0.8416037 12.49688708 10.54508619
v 7.45637927 10.90796072 7.8247117
v -12.29416787 8.53948222 -4.86750983
v 4.51089904 12.03576353 11.73724568
v 7.50923387 8.76977214 4.90062508
v 22.1146036 2.92434913 9.14386981
v -22.10964459 2.92476662 9.14403561
v 2.72007575 8.31679886 8.12478074
v -0.6281609 7.70109291 7.82583943
v 5.50697835 12.01371532 11.30773213
v 8.50456148 10.61601133 5.63683289
v -7.1163558 7.27570079 -5.09473136
v -7.20602512 6.90840124 -5.55355128
v -16.15311907 6.44665258 18.70080776
v 13.92130628 3.48677852 -14.9945151
v 4.90969732 9.78958005 -4.67143226
v -13.12185011 7.70583534 10.71418865
v -15.55372635 7.45695844 17.31613239
v 12.73500052 7.84774648 10.17639378
v -12.47012258 7.70436743 11.14198522
v 1.78957234 8.8607208 9.44426073
v 2.11289106 8.69851429 -5.08992209
v -15.65818683 6.60980796 17.75825559
v 7.90063245 5.8864219 0.96382815
v 5.18876634 8.83959756 -2.41502604
v -0.26830904 7.7472969 7.02856627
v -11.6575041 5.52891341 2.829878
v 12.7155095 8.27181894 9.37047819
v 8.10288638 5.7226698 1.53926748
v -12.49606555 5.02812595 3.36684127
v 3.02041925 10.62929163 12.8742742
v 10.85118521 7.36250785 6.59739623
v -21.47817509 2.00367712 -3.19537805
v 9.34589297 5.69915181 2.34030378
v 0.13269744 6.67549625 -2.02945953
v -16.42761108 5.07027161 -8.28874419
v 11.37767816 9.19103013 7.23125785
v 2.54945646 10.38573634 13.35819354
v -4.01258511 12.08262175 9.28174988
v 5.03800738 6.9365683 -1.98566316
v -1.23180146 6.64588704 -3.79994413
v -3.56207864 9.34770144 -3.63558187
v 3.05783069 10.8277449 13.33706843
v 11.26940356 6.21935487 -2.02542379
v 12.802004 5.15720302 -7.84278448
v -3.52830916 9.70409825 -3.2359266
v -3.49534253 11.8774417 10.11966457
v 2.67713862 8.71716699 -4.98708971
v 13.9277291 6.59876593 15.80043741
v 15.50482178 6.04224778 1.00154991
v 5.72563251 7.26212399 -5.73828473
v 4.39003945 8.99485025 -5.08343952
v 2.80743267 8.38289904 -4.64325923
v -3.28161042 12.16727679 11.22559767
v -5.33600581 6.72734337 0.58501227
v 6.97841747 7.16460016 4.61740326
v -17.78864599 4.75061745 7.15074553
v -15.25155346 6.66884639 -7.70298428
v -17.31966494 4.59839432 17.99569687
v 6.74292693 9.76737202 -5.04309859
v 8.69296004 8.57250785 6.66653343
v -0.77922722 8.64664365 -4.08617161
v -5.96594988 9.6997143 -4.68640117
v -2.42669354 8.06762957 -5.12046933
v -0.68511257 9.23565829 -4.82944266
v 12.35715634 6.07722976 -1.47574894
v 6.91579495 8.93523488 1.31428581
v -6.91133109 8.935413 1.31390072
v 3.57192386 5.18753218 -1.14719525
v -17.834847 0.54608329 -5.94364626
v -14.7505524 5.57115019 -8.4186749
v 10.97263929 6.51374419 -0.1111195
v 5.41301507 8.20417168 -4.00655513
v -8.78486764 4.16866941 1.63177386
v -14.64235473 4.46108931 5.6860571
v 1.09776294 10.26985369 -3.1465351
v 6.95266121 6.03134616 5.72142482
v -7.56417738 4.50230889 1.18872346
v -6.36935093 12.19010321 11.66678956
v 5.10082782 8.3151532 -4.07819238
v -3.98971912 5.32411649 4.17876668
v 16.41223216 6.45553326 1.82997002
v 10.82510855 8.9909846 9.50505947
v -15.13503749 3.90361297 -12.28285922
v 15.63961293 7.51450021 13.28817283
v 9.49392185 7.32956512 7.30500231
v 4.05794667 11.68467338 12.62480132
v -6.11439251 7.79267153 -4.50272563
v 1.52155141 5.49475072 1.97587601
v -12.88744995 6.94707186 12.44145065
v 1.8966083 6.21858712 6.2666739
v 8.75218295 6.65775283 6.32026862
v 18.6065521 4.53586217 8.06972744
v 14.49488225 4.86270242 6.19977385
v -14.24793369 9.02569996 12.53054117
v -12.80598317 7.69688895 10.98412718
v -9.37790252 9.23517284 5.84675313
v -4.79689314 5.233896 0.82244511
v 6.30990323 5.15291915 0.9630519
v -3.09016307 8.98719813 9.20963503
v 12.61451584 10.20349996 10.63823654
v -18.62960555 4.2353032 -0.3796664
v -5.40765501 5.35111027 0.95162852
v 6.14201326 5.19053 0.61408353
v -1.59373339 5.47537172 0.18188473
v 1.6137991 5.47602296 0.14975041
v 15.70255509 5.31437621 -8.98858762
v 15.65147573 6.62781128 17.54340769
v 5.5699601 12.10655424 7.67855739
v 15.27915965 4.95164656 -10.2685695
v -2.03713853 11.56406697 0.66758316
v 2.04138301 11.56444524 0.66784474
v 2.78237731 11.33178784 10.03536951
v 6.21778763 12.06479693 14.87710889
v -12.91170133 8.58067305 11.31411089
v 19.20211652 3.08860311 8.29595792
v -2.30370023 11.56203108 11.88639557
v -2.3238143 6.12017529 2.36735917
v 14.46078154 5.36680585 5.70319446
v -2.44441493 11.59808142 11.88364421
v 16.84982204 5.89746915 0.9510795
v 0.09264391 5.7911214 -4.83731622
v -3.73409415 10.6239887 12.3175447
v 1.91982363 5.31306177 0.32714097
v 7.30471477 7.80155706 -5.77566891
v 17.08205785 3.15655358 19.68645857
v 14.82125125 6.00935098 0.34659148
v 3.49949234 12.38957441 5.45355242
v -16.0401476 6.44876241 -10.32730247
v 17.34876929 2.58730032 20.51262772
v 2.54929327 11.63855229 12.50501867
v -2.64449649 6.63309741 -4.18682695
v -16.22013898 4.08537212 -9.75935843
v 6.03697136 8.02961617 6.3468113
v -4.18804505 8.42770868 -3.42897647
v -9.38398479 9.47792155 6.93642416
v -14.09626844 4.56744079 5.29231941
v -8.49272557 7.74432299 7.65042244
v 15.92766008 4.11261086 6.40948759
v -10.02446042 8.2752488 8.65934329
v 5.97175507 6.23438204 -2.78529802
v -4.93069808 11.28689156 8.98517158
v -15.83662628 6.19526929 -7.43643715
v -3.76281649 8.85737533 -5.27722989
v -13.73175834 9.34025918 11.71065744
v 12.01441138 5.79998863 4.17351416
v 24.94389273 1.62850662 10.2948366
v -14.82359334 6.37956994 -6.73828233
v -2.28595886 10.39376375 -2.85346302
v -21.77585648 1.73897245 -3.13265919
v 17.19121148 7.02842586 1.35864632
v -14.89543634 6.42766269 -6.32659211
v -13.29469124 5.51207441 -8.05042163
v -1.91176093 12.88621878 6.49541151
v 24.56009324 2.42849828 10.11158003
v 1.94472308 8.50366602 9.40135703
v 3.9382458 10.86385124 10.37697703
v -12.35299718 6.07755016 -1.47541137
v -9.25545141 4.62604531 0.63667282
v 2.93971051 11.32884006 10.03205578
v -17.53177641 4.91588339 7.46328754
v 0.88970439 8.55223152 9.4536851
v -6.79857023 7.0925697 -6.40907609
v 3.34155626 11.25744441 10.17344974
v -1.05807102 6.01626 6.04289007
v -8.13442767 7.7116073 -5.63698561
v 7.61200799 9.67565971 -5.64875581
v -1.3261165 8.87491673 10.32303055
v 1.33060986 8.87521846 10.32272061
v 3.64589386 9.26204787 -3.1502032
v 8.81760163 5.3054455 -2.22828042
v -14.91588183 4.01757176 -13.01104746
v -8.16311976 7.55670898 -6.52205951
v 21.22285296 2.54679845 -2.18048865
v 17.40924838 4.74675853 7.56798402
v -21.51627288 1.34210849 -3.66401406
v -21.7269325 1.71545222 -2.84363349
v -12.92498761 10.20536556 9.75748685
v 0.58099862 12.09147666 2.98787477
v 3.16674981 9.95030408 -3.47182268
v -4.12870041 9.02106059 -4.29838727
v -1.01523546 11.97431206 2.99413142
v -14.38039021 2.69301998 -15.00752206
v 3.77270838 9.63913663 -3.181181
v 1.05032723 7.83275031 9.11568482
v -4.19615983 9.52143916 -4.12796141
v -7.56964873 4.45890256 1.07382383
v 4.45920914 6.59451193 4.13532114
v -5.43193215 9.85861867 -4.90134167
v -2.05801065 8.16554176 -4.6495506
v 3.74773256 9.53163203 -3.44976775
v 6.42907197 5.21843418 1.00064604
v 3.93364078 8.20483525 -3.93545224
v -13.91094313 8.52015139 10.7716281
v -18.89680392 3.23789191 -2.22285519
v -13.56394044 9.57337216 11.29503212
v -5.5843588 7.03944399 -2.68397893
v -4.32325143 6.69803887 5.04685669
v -2.6751089 9.23990669 -4.84824472
v -13.46956379 8.10327735 10.30079414
v -12.3758236 9.03948326 12.25820379
v -6.07210084 6.88646282 -1.60938846
v -1.97055235 10.71489292 10.32035462
v -2.8739016 9.6787647 -4.1256716
v -7.01247561 6.24049492 4.03534804
v 14.5670195 5.93453257 15.33850952
v -14.5180761 4.1912292 -11.03516771
v 14.28412106 5.98820197 14.96971703
v 5.11946558 10.63872758 10.86272912
v -14.69669928 3.61261057 -10.7998691
v 16.34514653 6.26722955 17.22089239
v -4.58645197 9.71372091 -1.71655698
v -13.42786473 7.12614612 10.49578954
v 13.55407767 9.30037047 13.68249529
v -4.42484517 9.96753442 -1.30249666
v 6.41678273 9.78210791 12.4040041
v 5.840107 11.09022773 2.3438873
v -14.70099659 4.02173614 -13.48085152
v 6.99260369 7.84715723 -5.42646193
v -4.69384343 10.23484893 -1.07375167
v -13.64300389 5.59335224 4.64850241
v -4.37811615 7.56498621 -3.02813989
v -3.06763054 5.25531985 0.52367754
v -13.95842721 5.61146909 5.43201879
v -15.30390992 7.94022243 17.62731067
v -13.40677547 4.63555408 5.66625501
v -16.59084039 4.21082702 22.90856005
v 11.74905247 8.98934417 8.50880951
v 2.51439195 7.41366526 8.88456254
v -4.0770176 8.15237535 -3.48512053
v -15.2535072 7.37563244 16.79295168
v 2.60461076 6.94898302 7.14776489
v 11.71957246 8.65908451 8.54877813
v -8.20522734 8.56538561 4.64550796
v -5.74615829 6.47769199 -3.17204752
v -11.24785873 9.82929363 8.58926507
v 8.02169892 9.4458052 4.23493165
v 12.61898194 7.78007197 12.1080524
v 12.34882982 8.58049567 8.93534989
v -14.76913527 7.22455496 18.66755099
v 11.16821573 9.83422538 8.64421904
v 15.89632418 4.03737049 -10.95900872
v 15.30148717 5.47436348 14.5690763
v -15.02350144 6.02283891 0.57980545
v 7.1944506 7.00136786 -5.42584205
v 2.69198281 7.52926374 -5.27193405
v -6.5646951 9.76028936 12.52621622
v -17.06597541 3.4970162 19.9038263
v -10.44468329 9.06660288 6.10341957
v 2.63688675 9.50831382 11.42007028
v -6.37000516 6.70956709 4.52149932
v -16.99881658 3.56561642 19.75862571
v 1.62822282 8.19235182 9.61671127
v 20.75468746 2.64330659 -3.32389798
v -8.09493105 6.29413146 5.89021696
v 2.33904909 9.53446778 12.25824487
v -17.34780736 3.06645856 19.56017692
v 10.5573254 9.71162379 9.24565661
v 16.05811507 6.73019107 17.28952697
v -7.73353377 13.13286076 13.98112964
v -7.216038 5.51258077 4.69517355
v 1.50726334 7.62277817 8.25838665
v -16.42822349 4.91349425 22.4100863
v 2.50471907 10.12060671 13.10714782
v 1.14600254 7.64301305 9.29799962
v -6.52858689 11.48654425 15.00610605
v -5.2785869 7.72668562 7.80740743
v -12.4987146 5.07534788 5.10166428
v 1.45152108 7.45061665 8.09656737
v 9.19953402 8.25489592 8.32816165
v -6.15642802 8.52694203 6.69341369
v -17.85785564 5.38623116 -14.30017513
v -15.40831813 6.12687818 1.35138639
v 8.16774793 7.6388946 7.31125037
v 13.31126661 8.54616606 11.98773575
v -6.1643912 8.09181075 7.16806026
v 5.00516622 10.39374172 -0.60674891
v -1.75971517 11.79764336 3.01836376
v 13.42663842 9.1693546 12.2685423
v -6.32317158 8.7483722 7.40295035
v -4.06496174 5.49811374 -1.76186309
v 9.28725185 5.35655324 -2.22613456
v 5.08532342 9.47912284 -1.50960543
v 1.75125385 5.66899368 -2.27643591
v -3.13843599 11.56626455 11.46469844
v 3.25195042 5.91092571 -0.59835639
v 10.52032322 5.72342336 -2.04891993
v -10.51573091 5.72378633 -2.04836615
v 19.42128264 3.71995386 -0.69588415
v -19.41674634 3.72058419 -0.69565389
v -10.06404891 5.40777301 -1.77761132
v -6.27364266 9.72682459 13.14263167
v 7.19515711 7.65210843 4.08537362
v 1.36070601 7.80303206 -5.54405932
v 11.46098963 8.18721991 8.66842262
v -18.47227179 4.13105482 -0.21023186
v -7.47244678 12.83198738 12.34849523
v 6.58548264 6.88791766 3.62005432
v 3.8837433 5.13795322 2.45136259
v 10.98161855 8.23810771 8.94336348
v 14.05545813 2.77399758 -18.59957811
v -8.37012509 8.79921892 5.22603701
v 6.35728947 6.39554036 3.8995356
v 2.5233643 6.3177316 3.88543302
v 14.07000657 5.75915965 0.27107811
v 14.20440786 2.5288026 -19.20216432
v -0.31152779 8.68330303 8.61517668
v 6.34906377 6.52586391 4.69438751
v 6.48103186 10.62845517 14.57705106
v 6.85629572 8.98519772 -5.97469052
v 16.74923317 4.50595497 6.02381428
v -3.10700692 7.22854159 -3.47511699
v 8.66964296 8.54975015 -5.14924544
v 17.36874128 4.70756512 6.38955668
v -15.69074905 5.9280022 -9.01690704
v -3.7432799 8.09163487 -3.8365897
v 7.51940135 6.0038871 5.60782675
v 17.27594942 3.93020271 6.57089013
v 3.80991258 10.60050581 9.35609853
v -4.55835698 9.16789826 -3.97715503
v -6.79121012 10.40454289 14.4269482
v 6.61526362 5.96349054 5.49635717
v -16.31329082 5.24037484 -9.1256992
v 2.67893757 10.50156933 12.518234
v -0.96925515 12.59227234 10.3520998
v -7.74423971 10.20127923 7.332548
v -17.23580827 4.32211512 7.60878314
v -15.49386564 5.05562534 -10.19142767
v 16.49787826 6.74502256 1.81740818
v -16.4934719 6.74500688 1.81672575
v -19.63539415 3.7594109 8.68472389
v -7.26172219 10.3133474 8.406187
v -14.49637294 4.3421252 -11.79083218
v 8.52843945 12.02485929 12.20615354
v -7.290778 10.13761114 7.95977246
v -19.11119176 3.34746899 8.54830613
v 6.41616957 9.74279613 8.46054872
v -5.21600844 6.73962813 0.8090259
v -1.12093757 8.88132387 11.17645262
v -11.33383791 8.59083231 10.70826024
v -2.4827125 10.78100206 9.90322442
v -1.93583289 7.33214247 -4.82909164
v 6.53090209 6.0987985 5.75410279
v -11.67836707 10.27401359 10.72010661
v -11.75386809 9.03131022 11.68077115
v -2.95882345 10.58723783 10.11951446
v -11.74159378 8.22083741 10.66246925
v -11.04362791 7.11193525 -6.45894407
v 14.20791353 4.6227398 5.27654242
v 16.13828385 7.16286749 16.12002361
v -0.53998782 8.92293965 10.74902499
v 13.68306587 7.76803179 -5.25697634
v -13.67902398 7.76834248 -5.25683668
v -0.61422029 9.128079 10.9538854
v 14.83386238 6.54240865 -7.86579462
v 6.03657927 7.35107187 -1.33996805
v -12.14833768 7.97290041 11.09476777
v 3.83433349 9.54743516 10.03622688
v -0.72852161 8.95446264 11.67352605
v -1.45322136 6.39018477 6.11155377
v 0.66575439 7.69199715 -3.40731775
v -2.47335553 8.2043147 -5.29878854
v -12.76518032 8.38286655 -4.2884965
v -5.98117571 7.59447742 3.8679902
v 18.25190625 4.13136551 -0.56182145
v 16.34269241 6.11167103 -10.89932875
v -15.50562687 6.35266951 -9.69119734
v 14.02261062 7.24319608 -4.45208578
v -5.68147001 7.45784307 4.13877826
v 17.40773379 5.17440722 -11.5145963
v 20.95863149 2.01398874 -3.3582724
v -5.72213581 7.97386719 -4.29826703
v 3.84066371 7.73132387 -3.86081046
v -7.18353927 11.22583069 6.24160062
v -0.928503 9.70724357 11.85845629
v -5.52229902 7.77150646 -3.20155143
v 2.07963521 10.60323141 -2.45805167
v -2.59332601 10.73063182 -1.01723111
v 2.92215044 5.27894687 0.46265816
v -5.76293156 5.71047689 -3.13132253
v 3.2160868 6.18986292 -2.7549022
v -21.08487729 2.87728105 -3.03760721
v 1.5965992 9.8051778 -4.18130556
v -7.14800911 5.74413771 -3.12614451
v 0.03534644 7.13737038 -5.76864638
v 2.34656883 9.61882222 -4.28026781
v -15.74098597 5.70023847 17.24280467
v 0.90534377 11.63362987 0.09174576
v 1.93686651 9.79954028 -4.51110704
v -3.93194658 9.06832323 -4.56231411
v 13.19200824 7.08109824 11.47213323
v 6.88133875 7.15154315 -6.47030575
v -7.55660965 6.70875378 3.89321285
v 20.80733818 1.82036604 -3.40549919
v -1.88441259 9.68585856 -4.25281734
v 11.96878843 9.34182568 8.56619295
v -0.79405157 9.79225373 -4.03058321
v 15.26289945 6.65737269 -7.69833147
v -5.17655849 7.035187 3.65134168
v 3.45274764 10.49054448 -1.03592629
v 0.69723102 6.3355751 6.23139169
v -5.48131656 6.34154534 4.82561548
v -14.97421151 6.5354959 -5.87210348
v 6.84486907 8.3732129 3.31436942
v 1.18086596 8.46491586 -4.13886789
v 0.32547865 7.12052391 8.15745648
v 16.85167121 4.81653428 17.10444363
v -3.10907548 7.22599263 8.47532793
v -0.13359124 7.14074236 7.79813765
v -2.86943064 7.35827364 8.5022067
v 5.97870889 7.58200407 4.71403238
v 1.80303618 8.04675726 -4.31667924
v 1.45543676 6.10954851 -2.81296974
v -3.44951009 7.53384523 9.681826
v 16.05317398 5.40397458 15.6905011
v -15.74126828 6.37950944 -8.12958516
v 6.93766765 8.0041635 5.0646382
v -3.1949348 7.28285627 9.81409581
v 4.8095095 5.6104138 2.3630669
v -15.96860781 6.38681876 -7.53507005
v -10.98181945 7.58340552 7.49196992
v -7.89043286 10.87961815 5.49088059
v 13.94319616 2.65178397 -17.34535324
v -2.51302766 6.00079668 3.68536696
v 18.77088374 4.61447228 -1.3647101
v -9.1553099 8.17665399 8.28929461
v -17.46877749 4.40043471 -0.24853454
v 6.05072666 12.22575323 11.80824924
v -9.23269968 6.06060585 -2.66480811
v 1.15024263 13.05128494 8.09666371
v 3.63954311 9.71197966 -5.06438763
v 1.1484167 7.13355253 7.58737796
v -17.25020585 3.53310126 7.46952962
v 13.12154241 5.84689913 5.2951533
v -4.39256825 5.16291037 3.3996126
v 1.10242537 7.22051082 8.16193154
v -4.29680733 10.07742742 -1.80048703
v -3.17566036 6.90818391 6.85859673
v 8.05082791 5.4607822 0.41704721
v 3.80708542 5.33181043 0.44335706
v -1.53335661 5.36505526 0.70151653
v 13.76460435 2.73554877 -16.37597458
v 3.94651817 5.93336675 1.16014087
v 1.23847503 8.07409646 9.03766097
v 17.21955554 5.12671702 0.14906171
v -21.12092725 3.11200011 8.75699483
v -6.60213941 5.42927079 -2.67418207
v -2.66724934 7.14338542 7.80426696
v -1.38006765 7.18154894 8.16232214
v -1.17594008 8.21699977 9.64174908
v -7.62251453 9.01275498 5.09761715
v 5.80681475 6.95372993 1.20074917
v 1.08851744 5.91620512 -1.43947512
v 13.62193255 8.98995509 11.19988024
v 3.130046 9.16939045 8.61161724
v 9.2289976 6.88012065 -5.39115582
v -14.64106419 6.88453821 18.11049362
v -14.89626234 7.14933774 17.08305414
v -3.6012545 5.17066331 -1.00413145
v -5.99857745 10.74462349 1.31963897
v -20.44640543 1.9424736 -3.26310858
v -9.42674211 6.68044332 5.14054924
v -1.5897658 7.16571593 8.26154429
v 4.75336843 6.85475275 5.08174008
v -14.54481745 2.22506509 -17.60629758
v -4.38665589 12.23118014 4.63848094
v 15.71407883 5.68783943 -7.23746259
v -14.90915728 5.93305159 15.96671682
v -13.91938989 2.4336918 -16.90744073
v 14.80453847 6.09533689 -7.20419835
v -5.10409001 7.51362006 -4.85006402
v 13.16742974 7.11276499 10.92250916
v -10.60932413 7.23729978 -6.06620865
v 11.86779925 8.49099476 11.51899593
v 15.67494592 5.88043448 -7.52145814
v -1.16581191 5.65449751 -4.06002475
v -7.29481018 4.47659819 1.10243956
v 13.17315651 7.91480523 10.10514451
v -13.79259591 5.66077321 -7.70196485
v 4.18253038 8.1928522 -2.92986473
v -2.34472208 11.17576068 12.71401283
v 0.34609985 9.89898984 -3.90080336
v 10.32559819 7.33536545 7.48888622
v 4.4887825 7.98831145 -2.78530754
v 4.67457422 5.49969181 -1.6061959
v 16.87138032 3.83951021 19.27014019
v -1.39524866 6.9725249 8.68834905
v 2.52491213 10.60685993 11.95550065
v -1.31053406 8.94622575 10.71572042
v 19.25218616 4.37612956 8.3171368
v -3.26354361 5.9594576 -3.60322242
v 14.09148718 4.03984626 -12.40013697
v -14.61135789 5.27447704 -6.96866524
v 2.59326608 6.91208913 -4.01059703
v 0.32833904 6.69263249 -2.07332834
v -1.32841779 8.11935682 10.20625916
v -2.83133341 7.420963 3.03053164
v -21.0656865 2.92592497 8.47371252
v 14.34429395 7.70654559 17.67068563
v -2.35769749 8.95045585 8.45951136
v -1.11409297 7.39953356 9.55996639
v 0.24376062 6.35162767 -1.43242196
v -1.0656072 12.70640104 5.05303156
v -3.30342225 7.58617555 2.68482248
v -2.78564772 8.07404828 -4.20160056
v 13.75035763 5.78252677 -6.55425502
v 6.8690861 5.38141554 -2.66016202
v 5.31076598 8.9025274 -4.95244456
v -12.6003707 4.31857584 4.67863628
v 14.39065179 5.18316765 -7.01315374
v 17.48160371 4.6177188 7.37354502
v 0.519547 11.00551667 12.84447977
v 1.07709378 12.9864824 8.83730551
v -1.07216846 12.98635357 8.83743322
v -14.24589033 4.76329132 5.52553209
v 3.62840138 7.46496942 9.11046441
v 7.24784367 9.24522045 1.11655437
v -10.87779287 9.09646639 9.11115598
v -12.98176685 4.42595423 3.98654132
v 0.99918401 11.10292923 12.77846511
v 3.38953213 12.39012259 5.34288943
v -1.42264881 13.06995594 7.25058158
v -1.44052013 6.84597439 7.93986395
v 7.21532701 9.55140909 1.66749595
v 2.40104426 7.27161259 8.93833202
v -0.85023437 6.39608033 6.15648627
v 7.03832 9.39893166 1.00372554
v -16.87281724 4.99525305 19.07104016
v 19.91608941 0.7169244 -5.05176268
v -15.42892493 3.57496461 -10.91246641
v 17.41138135 5.33333772 -10.56044645
v -12.99864095 8.00525538 11.80136412
v -16.49843092 5.92268246 17.44664862
v 14.43716796 6.79564784 17.24532002
v -16.35206077 5.59363679 18.2190214
v 7.65915898 9.44852818 2.67312025
v -18.83242783 2.92884735 7.80156863
v 7.03773746 8.79315981 -5.60035349
v 7.34825255 9.34287312 2.4400771
v -5.16456387 10.26788128 11.25882308
v 3.69410984 8.20386809 9.85180973
v 0.5925926 8.65402392 -3.97706579
v 7.63903762 9.60140778 2.56573644
v -2.94283379 11.73630018 12.07060883
v -5.46346933 9.98648698 12.30780292
v -0.75628089 10.02001635 13.48889798
v 3.5214823 6.06388747 -3.48439199
v 13.37331555 4.45087852 5.20696645
v -0.41135335 10.2351697 13.35659082
v 5.9182201 5.49816303 -2.99236738
v -15.24469299 3.38983049 -14.92576849
v 16.85101399 5.70942086 -9.42819397
v -5.5269425 11.29033001 2.61688862
v -1.02789711 10.10074339 13.47840189
v 2.22812041 10.49255348 10.67528502
v 1.90811691 5.72934356 -4.26077156
v 13.36575007 7.00926868 10.78247296
v -5.01140794 11.33194206 2.82941235
v 13.76626084 9.5301854 11.07644704
v -15.31263749 3.43027486 -12.23788079
v -16.11114219 5.07607979 21.38077971
v 0.454165 8.62730013 9.20549828
v -6.15782984 7.24661138 -0.23846775
v -8.17542096 6.21118818 -6.81685062
v -15.16787604 3.23527722 -12.59919816
v 13.74013041 9.55759442 11.42969107
v 7.66804861 4.51673037 0.78402133
v -3.45581454 5.82085683 1.89030721
v -15.44763924 3.49089136 -13.53027738
v 10.04845863 8.60263686 -4.16412825
v 2.32586345 11.47328448 1.49881191
v 11.19645374 8.68997119 10.92034855
v -6.28777511 5.46083075 0.63881256
v -4.29198386 6.29554672 2.14321854
v 2.87376941 6.69087294 4.83451445
v -14.4748057 3.30082287 -11.85565116
v 20.9520593 3.02045173 8.85057386
v 11.19867559 10.01521268 10.68426427
v -2.57284561 6.54672314 4.78324389
v -14.05700259 3.01795953 -13.86369207
v 20.34672621 2.78969167 8.4187003
v 8.35394406 5.86367764 -1.65449889
v 0.90588206 5.80731662 -3.13808013
v 2.46030862 6.09367966 3.67761476
v -2.45638155 6.09354522 3.67742954
v 3.00218273 6.78139814 1.76866549
v 8.78025964 6.61911582 -0.99434225
v 15.85580812 4.96469385 -7.690999
v -1.20321719 12.34377147 11.16760407
v 1.14638352 6.91151929 -4.49400067
v 13.94427459 5.07701558 -7.74595894
v 4.56979147 6.19118781 1.48652126
v -1.11803348 12.02181928 11.90177673
v 2.29983272 8.39651393 -3.85134165
v -10.44789545 4.10544494 2.78688057
v 2.17873413 12.05042773 11.38111138
v -8.7749414 5.89502251 1.82783275
v -11.98050635 4.72630707 2.91608815
v -8.27402996 10.49141604 5.23253152
v 3.14795036 10.01390795 12.58937124
v -13.93443124 7.12697885 -4.81739202
v -10.12878424 7.31966837 7.47586955
v 4.66752816 6.74376637 1.6733256
v -17.06137338 6.31066052 0.45447672
v -17.3349886 6.68469807 0.56466868
v -1.89172303 10.60450626 11.15819762
v -0.58841399 8.55530439 11.02141316
v 0.6022878 8.55552023 11.04212975
v -2.60726466 10.6476863 12.10199179
v -15.18940593 7.37976321 -6.27316169
v -14.87951969 7.57626125 -5.37729858
v -8.37113482 10.6509231 12.971689
v 2.97134496 6.76993863 7.74747129
v -11.98499037 5.61588963 4.47658997
v -8.89939404 12.08382939 12.91285594
v 4.14934792 11.44174656 9.45331318
v -14.50618343 6.83458882 17.37604985
v -0.33153666 4.94644184 -1.55275914
v 3.97292232 6.66184103 4.23943584
v 3.38635209 11.91588379 10.79499747
v 13.93308843 4.78813719 6.03744411
v -1.43390901 9.10543967 10.30409368
v -8.83126208 5.64135687 -1.52678694
v 3.8611794 12.0807259 3.60129595
v 9.31134042 4.82783098 0.6564476
v -15.81806283 7.52899413 13.84305987
v -8.87089388 5.34116311 -2.30602626
v 8.25647549 5.45932512 0.42795004
v -8.40948429 5.94782259 -1.49607754
v 14.1597573 4.73351108 6.0730904
v -14.15437706 4.73314289 6.07394143
v 19.82575316 3.990988 -0.93602442
v -13.53607435 9.27411382 13.02317464
v -7.60897582 7.41950331 6.55551868
v 17.43169241 6.5850898 0.46805426
v 20.95406531 3.16453058 -2.55588824
v -13.49710126 4.92218971 5.3803061
v 4.2195516 6.42435643 -2.86114968
v -10.01448862 8.98915746 9.00942744
v -5.48494247 5.43892892 -2.81867018
v 9.80730629 5.97671334 -6.47335584
v 16.13791341 6.89418589 0.53629334
v 6.86725484 6.75455373 -5.63169537
v 15.72683037 6.96506547 -7.62647054
v -16.25188864 5.54164031 20.27609309
v 4.51218772 5.96240837 -1.77416671
v -8.61796388 7.85448671 7.76674648
v 11.23444399 5.76703433 2.64940454
v 2.06399751 9.06857902 10.54919755
v 6.73138302 8.94457075 6.43628794
v -6.09122778 6.15958155 5.55060986
v -8.93155819 8.6864898 7.48596234
v -7.47178657 5.7826851 5.24991011
v 7.78649591 9.6535316 -5.29140379
v 7.71343705 9.73535126 6.23102537
v 8.23217257 12.78048269 14.26763681
v -5.82121905 5.33173948 4.88048468
v -0.68498397 6.46376119 -5.20173297
v -0.77929738 9.23872108 10.8496049
v 9.43192219 9.38231485 -5.27962948
v -2.0974283 8.84424888 -4.79190948
v -12.71397101 7.08898785 13.26230827
v -1.88127194 5.99563378 -4.67212085
v -5.5053902 6.68998793 0.42393536
v 12.20910953 7.10398365 -0.71267964
v -16.88019751 4.23393798 6.12558764
v -2.04924107 8.48385871 -4.59100508
v -12.79052358 8.00074558 14.95897448
v 17.36934921 6.47263663 1.62768864
v -0.83058119 11.07432377 12.34065192
v 6.37856469 6.41173633 -2.39327265
v -9.8660557 7.22174983 5.21194078
v 15.73596572 7.14330028 18.11012319
v -5.05291842 7.7185193 -4.27042111
v 7.85641804 9.57825351 5.44234908
v -8.55052499 11.53905867 14.27712168
v 5.0748714 5.58255593 4.88168112
v -17.66851233 5.63692213 -11.92285181
v 17.65980268 5.63436495 -11.910399
v -7.94650261 9.05415157 -6.00788867
v -16.76086595 5.35510287 21.28735154
v -2.28985512 7.68625806 9.70827533
v 17.80517505 5.15714253 -11.90761851
v -7.65797001 8.9180262 4.41976554
v -16.48518198 5.49147358 21.79771349
v -16.03408326 4.21584877 -8.93621847
v 17.61904315 5.32107835 -11.83139828
v -7.53910522 8.92092543 -6.00531544
v 17.71968728 5.56075269 -13.20139601
v 14.31567505 2.18575219 -19.22912972
v -7.77553753 8.71878651 -5.08037785
v 2.34327303 6.35040734 4.08182053
v -8.85376511 11.57215823 12.87080588
v 12.67177008 1.10713849 -22.85857705
v 4.83667132 5.37310321 -2.89242005
v 13.15933549 1.61616211 -21.04881539
v 1.82382633 6.32021559 6.50742518
v 8.3849999 10.71121847 5.63819101
v -4.39447232 10.8008385 13.52594422
v 4.3986535 10.80081684 13.52599351
v -23.20315848 3.08129603 9.7955122
v -15.96372946 6.73918899 14.10766373
v -5.00847547 6.86856256 2.69332376
v -2.94119821 10.43731123 10.4487222
v 0.56037977 6.21730928 6.99300773
v -4.22861488 7.89750842 -2.77118984
v 3.38795854 6.80503711 5.9998467
v -4.56144628 7.16130286 4.60022744
v -3.62443304 7.43711304 -2.97453938
v -11.78180438 5.5890258 -1.49472268
v -11.89971396 8.85776593 8.72154384
v 20.50118165 1.37909797 -3.71085212
v 5.45220923 11.65980138 8.63692092
v -8.1357436 6.09433389 -1.74641956
v 8.1399752 6.09397391 -1.74679186
v -18.09100409 4.40253856 -0.90527618
v 2.10813817 10.5452266 -2.87303246
v 16.19385022 6.34151696 18.87608061
v -17.763712 5.97981048 -0.15353476
v 1.22611922 10.66856197 -2.82633462
v -2.65044171 7.23328104 -5.4396373
v -2.13430314 11.70584779 12.4340308
v 6.80725075 5.42208694 -2.77334111
v 0.5997842 10.79437236 -2.87375578
v -18.81579122 4.04141612 7.00253741
v -7.20675329 9.2481574 1.08563529
v -0.8964126 11.77557798 12.23183213
v 15.77029496 6.38171038 0.90321957
v 7.23898615 5.75568535 -3.15466968
v 0.9642123 10.7175442 -1.89028294
v -6.89381247 9.32696842 0.76741511
v -7.47243857 8.48429598 4.23797204
v -2.66160958 8.91822486 -3.3238879
v -2.15333225 11.77619226 11.92718273
v 5.73028533 5.42362393 -2.305614
v -11.26713018 5.90890103 3.47854535
v 1.42482034 6.56392287 -5.16372405
v 14.77947303 4.59897312 -11.26044522
v -0.18926062 6.30984871 6.51088155
v -7.82242637 5.28356906 0.37219978
v -5.96552829 5.39312076 -2.78278471
v -1.26251179 5.76341887 -1.65256663
v 14.03940555 9.02553379 14.40723313
v -2.99097229 10.59675929 12.81083016
v 13.63282297 8.99809601 15.05760663
v 2.91301042 11.29075048 1.10577607
v -6.20677174 7.72925736 2.47850537
v -16.03509 5.55224917 -7.52641716
v 1.15735236 7.72201115 10.55136487
v -4.24734002 9.72808451 -2.57854643
v -3.2700822 9.74687089 12.11375825
v -15.12684018 5.43105872 -7.01130381
v 18.93128851 4.66209901 -0.54843584
v -5.19942001 11.80112289 8.92939086
v 2.89088474 7.4225168 3.15937589
v -16.86691123 4.49387259 19.24258628
v -1.12454677 7.16050225 8.26775949
v 4.45298797 11.75699399 11.1610976
v -0.60886461 7.16781381 8.18728003
v -15.26960757 8.26210031 17.08356348
v -19.99551284 3.94629636 7.56620356
v 6.84287127 13.02854853 13.39572075
v -13.58253675 9.14186828 12.41990134
v -15.84136423 7.88828719 15.60151961
v -0.63642211 8.58610369 11.42105536
v -0.3983918 9.01522478 11.47900789
v 7.22877535 13.19695008 14.06815291
v -7.416799 12.85467563 14.73917953
v -15.93648325 4.03166239 -10.90561714
v 1.68905031 9.14243289 10.59297207
v 20.98019276 3.54957878 8.44854775
v 1.18059878 9.62234693 12.15344084
v 2.88339935 9.69983492 -4.08421228
v 14.59555028 4.44164982 5.5239585
v -0.46989116 8.44722248 11.95497936
v -4.7979178 6.57542345 -4.61144796
v 6.2470406 4.90992286 -0.09506608
v -6.24304426 4.90960023 -0.09488674
v -0.8342154 9.69330007 -4.70399299
v -2.94277554 8.08416908 8.6367708
v -6.88336269 12.80918674 14.66281964
v 1.69188756 9.44258931 11.12503196
v 1.05521669 6.02400099 6.07497953
v -0.40459024 10.08690669 12.58640479
v 18.31995232 3.10019182 7.77981095
v -2.33889393 8.26166229 9.16605917
v 1.1504636 9.37816728 10.95172554
v 2.28765307 7.06276631 9.33854033
v 0.43493943 9.71528367 11.71691819
v 10.71116395 9.91018049 8.07401953
v -2.24899626 10.8813426 -1.63595803
v -0.45550273 10.44648243 12.76761502
v 4.22286235 9.23330313 10.30089571
v -0.36348406 10.30743653 12.10399257
v -2.62446214 10.27440269 -3.07854822
v 1.97933649 6.75383676 8.6632515
v 14.6333344 7.49284671 -6.39897732
v -14.69495018 3.61090255 -11.4911769
v 0.47548803 5.07437699 -1.57034199
v 3.92325187 9.12782694 10.60242855
v -2.46828132 10.08994856 -3.15557672
v 0.25757392 7.36816927 7.68427072
v -4.28720969 6.10158794 4.47924312
v -1.35258562 8.12871621 10.21008074
v 1.08177609 5.63499753 2.95999729
v -4.903835 5.7789397 4.24506776
v 5.22756018 5.87029837 -1.62152143
v -11.7411748 5.22646121 4.43696004
v 7.34466548 5.60786558 4.75354581
v 2.49647956 6.88629851 2.30143058
v -15.50198528 7.06923693 -7.75398448
v -1.88481271 10.49030699 -3.02898587
v -5.73421893 7.10686944 -2.44295038
v 1.67912985 7.77242956 10.47006464
v 19.45405845 4.44936766 -0.86488401
v -8.64898014 4.58758754 0.51545264
v 5.47586501 10.62261265 0.0421591
v 12.09904327 6.61016121 -7.21363542
v -16.86636155 7.13706641 1.13680092
v 10.49130028 6.73214032 -7.54474461
v 3.71435517 8.82812087 10.18853814
v -13.73850379 8.85013995 11.5484864
v -1.86525372 9.24797069 10.52011112
v 18.84612188 4.38450686 -0.25849115
v -13.18432624 8.58869672 12.09085566
v 9.44873356 7.03385539 -7.37983267
v 21.30976869 3.87038532 8.65515053
v -17.40875696 4.85215854 0.27692918
v -4.11241258 8.69177406 10.09993456
v -0.58580943 10.26835441 12.54767667
v 13.83429645 7.54740971 -4.28441763
v 21.6237506 2.54553256 -2.75996073
v -15.51726115 4.63339496 6.92450908
v -19.22346867 3.34495961 -2.48852236
v -12.13857126 9.01022021 8.09179507
v -15.77289545 4.15363702 6.47315345
v 2.2687948 5.56866396 -1.93825115
v -5.01281237 9.42183313 -4.23236252
v -18.89989285 4.40696434 7.20620809
v 18.90424544 4.40653789 7.20651057
v 4.86862038 11.32428583 3.27122038
v -5.92291025 5.79309978 -2.74232187
v -3.34864489 10.1864918 -3.62806044
v -5.27673847 11.85055398 11.20065471
v -9.01854337 6.5532214 -7.40522597
v 9.0230371 6.55357391 -7.40563524
v -10.52251669 9.73043444 7.14066991
v -3.00181659 7.48336558 -4.29718112
v 13.25101008 9.01822932 11.14000759
v -10.0801433 9.4708964 8.26198567
v 4.17544997 11.81345546 2.83814683
v 0.43198769 7.60066611 8.05431416
v 5.1839959 5.97298885 3.00038546
v -5.17553196 5.95642021 3.00605266
v -9.85674036 9.24396352 8.44047217
v 5.06989072 11.37897616 2.58403944
v -2.5612963 6.90475367 -4.34039066
v 17.14428604 3.7545766 7.6554076
v -0.6313949 12.08909984 2.51578798
v 5.38360564 9.29241401 -5.62678938
v -5.17969186 5.6288936 3.68221977
v 2.26541218 8.93762589 -4.89307976
v -20.76659806 3.11579779 8.93982496
v 4.29680397 11.69552198 2.19773934
v 14.94397645 5.81476262 -7.89925155
v -0.95058817 11.90911742 1.93828177
v -21.0591875 2.92960091 8.71158399
v 8.95913375 9.05469714 5.4354479
v 4.08635235 11.52025959 1.87273314
v 14.64785595 7.30563973 17.22191705
v 18.89788236 0.29857012 -5.24858186
v 13.53156195 5.5181873 -7.77132311
v 10.34084044 9.62854607 6.86460655
v 7.36755462 6.45514863 -6.63852544
v 5.7939945 11.02371193 1.85287261
v 13.21975782 8.85515087 10.71362553
v 4.08540162 6.71177698 -3.15196462
v -4.18053781 5.45958128 -1.14930712
v 3.95056828 7.2779977 1.91359797
v 2.04648019 11.2137625 10.75554565
v 6.27249178 10.64718256 2.19064119
v 6.04292853 7.5912507 -0.73562993
v 15.32299915 6.14219437 -8.84797636
v -5.12443617 11.24486091 13.70443445
v 15.12485209 6.82805248 12.58314708
v -5.80903249 8.63189244 8.68627657
v 13.11107321 7.36494218 11.16701854
v 14.13636777 4.49726399 4.87331315
v -5.66213395 8.93243012 9.34185555
v 7.44336334 10.20229717 12.25408497
v 10.52130905 6.13110903 2.80745582
v 15.36257718 5.9985584 13.78045976
v 15.62330045 8.14196179 15.40893502
v 8.07355201 6.54366334 -2.36642002
v -6.64806035 6.51697577 -2.31666294
v 14.23404993 9.04039889 12.7374412
v 16.60314383 5.01708541 22.47581866
v 6.38256028 5.05977553 -0.46872829
v -8.41811851 7.27412048 4.20286907
v 3.50241958 9.93411521 12.20893328
v 18.00381353 5.58176054 -13.22197444
v -8.50503274 9.25350888 -5.88339122
v -2.84293202 8.04932901 10.19938226
v -9.22563831 8.5189613 4.89836104
v -6.8678329 9.30468832 -6.03691273
v 18.22396697 5.63993787 -14.68718155
v -3.78038365 8.94314242 10.91581673
v 15.58286804 6.57410752 13.14629716
v 2.18506099 7.26121882 -4.51843466
v 18.14353382 5.5761346 -15.69963196
v 0.58272391 8.0933048 8.73089054
v -15.16038822 7.59626647 12.25933675
v 14.33987266 8.84726574 15.19406472
v 0.78002522 12.94809185 5.93043354
v -13.7183197 3.10280352 -14.66829696
v -7.59993831 10.5401929 8.24484719
v 15.63266283 5.37397104 6.78673506
v -1.34579685 5.72064362 3.41326072
v 17.67015687 3.86650101 6.58728028
v 17.0203883 5.97002688 0.42473816
v -4.83380532 6.96826344 1.04833811
v -16.03914235 6.92531044 19.00558712
v -3.54309733 8.54517202 -5.26870546
v -1.92933538 5.42972188 2.31575142
v 6.21601164 7.29565449 -0.56898019
v -0.97695339 7.3325663 8.07268418
v -5.3343706 6.72914176 -0.75547916
v -13.84218458 8.64668435 10.87202578
v 4.11170196 12.23918253 7.68156865
v -0.81384161 5.60684167 2.45158179
v -12.18123747 5.95382344 4.34730304
v -2.15912137 6.95615193 8.37916334
v -5.07981174 7.12589294 -0.05990996
v 5.08374087 7.12599675 -0.05989946
v -2.19540341 7.1249579 8.59587609
v -13.66107741 5.50941417 4.57606455
v 0.00226593 5.55859656 1.24147304
v 2.44938926 10.61629363 11.63739917
v -7.42018965 5.01551182 0.92488353
v 2.50798706 10.48995597 11.47101148
v -0.58826864 8.5559885 11.02788677
v -17.77488323 3.28370829 7.08425065
v -16.01845788 7.23141693 14.55849209
v -2.35823466 5.85012698 3.45573052
v -20.08796115 3.09164349 8.71372891
v 15.28613961 3.00233938 -14.96544361
v -0.92335708 5.82416533 -3.23876758
v -20.51624989 1.45228603 -3.69054106
v -15.37091639 5.7222329 -7.58257354
v 2.49066523 8.00140243 10.10924765
v -6.34218986 7.10352135 -6.28211854
v 3.41197243 6.14492258 3.31431789
v -4.89383705 6.6243788 3.8303196
v -17.36205856 3.6909705 18.7658142
v 15.16872146 3.26243008 -12.42138605
v 16.43098381 6.25797695 16.90570358
v -4.39667848 5.68784914 4.61624603
v 0.57303824 8.91890933 11.38185523
v 15.23233877 3.13929337 -13.32450658
v -3.58207266 6.53544661 4.32010462
v -5.63436047 12.14878728 5.33821123
v 0.65052081 8.85645373 11.99067084
v -17.61985422 3.74140459 19.81094034
v -7.76778832 4.33559259 1.29010136
v 0.45613834 8.44750031 11.98855653
v 0.34485048 10.31360805 13.20395917
v 1.25655817 7.81959212 -4.26603454
v -3.97392532 11.28306027 0.53662107
v 0.00226593 10.27880008 12.45091386
v 8.01549268 10.29701887 13.409131
v -0.13645174 10.70780541 12.12956213
v -10.73582385 9.9320151 9.20244072
v -0.59812575 5.06644182 -2.59299666
v -17.3654268 2.8261748 20.05783363
v 0.75444484 10.12843023 13.09769133
v -15.32589539 6.35813414 -9.31717324
v 3.74092026 5.48059736 1.2802905
v -3.73636491 5.48101559 1.2804718
v 0.40944498 10.08655343 12.58592233
v -17.41437618 2.71545953 21.23469037
v 17.4193576 2.71578441 21.23426916
v 0.438058 10.48569376 12.68777784
v -10.70265147 9.81057521 9.10018192
v 13.89219446 6.74978292 1.24575047
v -18.31194171 4.86117215 -0.98844884
v 7.71215099 7.77200199 4.70114006
v -8.70865637 5.74646785 -2.12049818
v 7.71460063 8.94430749 3.9654401
v 5.34650152 5.91835677 3.55965664
v 1.14648799 9.77595507 -4.67733454
v 8.84828181 6.08965195 -6.52802974
v 0.41369254 10.55511289 12.4745603
v 4.41467919 5.89402622 3.71007578
v 4.69798018 9.8250161 -4.59487707
v -3.64341622 6.57517625 4.16315698
v 0.9143192 9.138065 10.69647884
v 2.69076789 7.06778059 3.44392783
v 4.21326993 5.44503957 3.49805617
v -2.31330011 5.81873282 3.24802951
v 6.33307318 7.96304287 1.74431403
v -3.16558176 6.74347959 4.8710618
v 0.60561768 9.10160577 10.29400686
v 11.89254056 5.85008889 3.42473368
v -8.61403999 8.53132486 -5.5668469
v 14.50721108 4.58484664 5.1530252
v -2.24949889 5.98883081 4.09305785
v 14.64450264 7.66303881 17.90788494
v 7.45605365 9.21337782 2.77189541
v -0.08783069 11.63779276 -0.01069327
v -3.88326158 6.05278719 1.06509991
v -11.96773688 8.38737037 9.45819303
v 15.30635209 5.34594288 -8.05064494
v -1.12286106 11.31598732 -0.49121405
v -2.28974086 6.19368076 3.85720024
v 6.1830256 4.68289775 0.07680134
v -6.17846427 4.68283277 0.07670568
v -13.58669366 9.80258925 10.17943715
v -6.49141069 9.16595349 -5.71413491
v -1.59433851 11.09362958 -0.87785801
v 17.78831141 5.21446323 -0.70290486
v -4.74005228 6.06419218 4.90392163
v -6.17797024 4.81274407 0.64895203
v 6.18277391 4.81276796 0.64842495
v -0.96827128 11.30730493 -1.32110138
v 12.65732022 8.31956254 12.77379288
v -6.70083952 8.25800053 3.21601622
v 12.46651908 8.94067337 13.63426437
v 13.467858 9.61055806 9.70456055
v 0.00226593 11.2345351 -1.64727601
v 12.66519042 8.60945924 12.90675277
v -3.65901845 10.40595778 10.72725013
v -11.19601833 7.92838539 -5.30534617
v -5.86886033 4.77511678 0.27903128
v 5.87337797 4.77537743 0.27904701
v 0.62944289 6.77265264 7.2107571
v 4.35681516 10.24415792 12.74391182
v 3.103474 8.00064103 -4.74437574
v 13.77179194 7.41349946 -4.30748938
v 17.23944688 3.95540034 18.32169245
v -10.61077598 8.76406741 6.06844954
v 5.07127051 6.9700566 1.04430051
v -1.75637568 6.29064596 6.08257452
v 24.21894279 2.50402171 10.20293647
v -7.70609263 6.56314242 -2.34968185
v 2.47234581 6.72059492 6.51467475
v -21.51410107 1.77476698 -3.91813042
v 12.44750827 4.24251095 3.92508051
v -2.17087757 7.49315702 -5.40214706
v -7.39707123 6.34238404 -1.96679855
v 3.6829472 6.67108019 -0.01561774
v -2.74479969 7.52526143 -5.55072337
v 3.45698857 8.44218542 -3.9043557
v 4.03771739 9.74703669 -3.38803509
v 15.98404798 6.97190279 18.82186154
v 4.51557837 12.20883021 6.14551221
v 13.85780697 7.44217326 17.27865149
v -3.14573337 10.00387042 -3.23322192
v 0.59280783 7.14354749 8.13456658
v -6.04781884 10.73852517 8.27771486
v 2.35553184 10.12803665 -3.63407997
v 1.03943718 7.52389882 8.95895152
v -4.60891019 6.03118783 1.58405135
v -5.59838707 10.34931707 13.72889196
v -1.29636651 6.26818326 -4.29006113
v 13.3169874 4.60423162 4.68013145
v 15.64197145 7.43772396 1.43641783
v -15.63747398 7.43745734 1.43592184
v 6.59805195 5.14090175 4.14550169
v -5.57365136 9.99175108 12.97937846
v 15.98323243 3.82437999 -10.64567879
v 3.72955635 10.00872712 -3.70686848
v 7.3141959 10.46662992 2.62528422
v 5.62624867 9.22664169 8.75704413
v -2.71790207 10.79951286 13.51407395
v 3.24739619 7.17044716 8.67910392
v -17.83432421 6.29554598 -16.92568304
v -2.98125833 10.97313594 13.2537689
v 0.79734439 5.89596651 -0.48836462
v 5.30067991 10.15871795 11.46043996
v -17.89247764 5.89765736 -16.6271383
v -2.55601371 10.47417076 13.33945981
v -2.93638819 7.14368416 3.63860657
v -17.89364719 5.40425987 -14.83103335
v 6.55276583 5.56669604 -2.90263757
v 7.66885744 11.02923257 6.65370645
v 5.5219566 11.22069467 10.91166654
v 0.56658372 8.91465272 10.72065404
v -16.95150577 5.57900844 -9.64815846
v 2.88576888 10.27985835 12.75413605
v -5.67247806 10.04747354 -0.49006527
v 10.08647352 5.1147758 3.14695856
v 6.40171523 12.62593054 12.37290047
v -18.1823665 5.32780439 -12.69632617
v 6.37517105 7.57378846 4.96737874
v 6.09731751 5.63603862 1.02173437
v 9.75129853 4.37465007 2.83457955
v -16.63629904 4.76596202 7.6014305
v 14.21171942 8.37814689 10.92490801
v -17.69083985 6.28602526 1.44129246
v 6.42438257 6.58194262 -2.87504445
v 4.84448737 11.4925593 1.80017746
v 15.45660282 5.7211806 -7.68994745
v 7.29627772 6.83305182 -6.02632367
v -2.21395398 12.89908272 10.42877709
v -5.78734351 12.1483459 11.50237501
v -6.93935999 8.87819349 6.07917453
v 3.8634427 5.7089623 -0.49522626
v -20.88190266 1.05832579 -3.90533219
v -11.67569936 6.28617837 -7.96750972
v -6.35656055 8.34348569 6.57968567
v -10.54619749 8.26732259 -4.2715578
v -11.02598681 6.08106404 -7.91346988
v 5.11765225 6.88751362 -3.10958091
v -6.42451476 8.00319148 5.82684574
v 9.4280924 9.12980868 5.63528357
v -12.58071835 8.23141826 -3.92833561
v -14.10043432 7.88396075 17.54207085
v 11.58437205 7.92881221 -4.32468985
v -10.89738174 8.36000989 -4.12011698
v -10.11728664 5.74166343 -7.14836386
v 8.49674282 8.72598044 4.88381558
v -1.44946102 9.37554662 11.64004373
v -3.64737634 11.23387714 12.81383693
v -11.47451714 8.49251906 -4.04204682
v -9.7377516 6.0998366 -6.30826242
v -0.81147814 9.63778672 11.398276
v -4.03045438 10.95437383 13.18222464
v 5.70933684 8.26932524 8.18192145
v -8.75400299 6.28702678 -6.09161166
v -4.56166249 6.63372401 2.518162
v -15.69245632 7.32901955 18.87522324
v 4.50077825 9.30026255 9.94443728
v 20.11369576 4.14375408 8.6193418
v 7.964311 6.39134312 -2.72216466
v 0.19788963 5.27761974 -3.56075263
v 4.98363857 9.01093344 9.95984011
v 12.32044991 4.18055611 4.3082463
v -4.10035858 9.89912875 -2.48009707
v 0.62690705 5.4124654 -3.59745233
v 6.04026941 9.6338983 -5.48267394
v 0.78500519 5.2647965 -3.20224935
v -4.8740936 9.61865941 -5.34698473
v -15.22241327 4.88798743 -8.45665992
v -16.55846489 6.28817317 0.88353829
v -2.91602094 10.25555955 12.76452609
v -13.94643296 6.66724517 -0.44650149
v 5.40759227 6.83371352 -0.57081396
v -1.24368648 13.04719077 7.26621443
v -15.06137967 4.76692022 -8.01048139
v -16.46801661 6.21156832 1.38735167
v 16.47192258 6.2116333 1.38758879
v 15.35864581 6.87586068 0.29024867
v -15.32843913 6.84287949 0.25907782
v 2.9115651 11.49981074 11.61014773
v 3.13396018 11.49342713 12.20408106
v 2.61415612 5.27445314 2.01476564
v -3.27662451 10.26965839 12.66608214
v 1.07701807 8.37296345 -5.40415681
v -12.29514623 8.74495615 8.79103206
v 1.87955066 8.73339022 -5.09108417
v -10.22811318 4.39722629 3.1212626
v -13.65972414 7.99787361 -4.07854265
v -4.14478136 7.54454184 -3.49207212
v -14.04411662 2.76357842 -14.88108656
v -16.13973869 5.45577688 15.62185905
v 1.20076448 8.44701934 -5.28420761
v -3.86928597 10.09728888 -4.21565609
v -14.21220786 4.86023934 -7.50555942
v -18.72366256 4.49301373 8.09709838
v -6.29490071 10.13183844 14.05200325
v -4.84557626 7.76119335 8.47508073
v 2.19321013 5.84559963 -4.12453566
v -15.08540998 4.6643216 -7.80789362
v 7.10128681 5.35878629 4.5269434
v -10.30470758 5.83907673 -0.82323415
v 19.05352975 2.94260339 8.01393851
v 5.01965044 6.85769156 2.71401944
v 0.71806776 7.66282484 -5.84473293
v 17.28985707 3.59511958 7.05237403
v -11.98648779 4.2902497 3.28386513
v -14.06347172 3.56379114 -15.03613349
v -0.63586553 7.54509749 -5.85023714
v 5.73362445 7.07061036 -1.49327998
v 18.28986364 3.66717917 6.83104058
v 9.60092009 5.0344121 0.88408619
v -14.01291216 3.61275322 -14.75635834
v 4.33535845 5.14945904 3.48517505
v 5.68756833 7.09837413 -1.78128167
v 4.95378589 10.51724214 8.74785352
v 4.80066206 8.26645103 9.12863278
v -6.9668549 9.17459667 0.58825846
v -2.57502396 11.0478244 11.91192554
v -13.85455224 7.86474717 -5.25956675
v 3.5780274 10.83293133 -0.35122077
v 6.7211909 11.37094764 7.32337457
v -14.23225005 5.49868656 5.16262321
v -5.04008509 6.50153112 0.68435565
v 14.24287459 8.53869654 16.55401223
v 19.82135129 3.42935102 8.71706504
v -3.42939508 8.78056734 -3.77685596
v 2.72272591 10.97901954 13.25968686
v -1.07456563 5.54032886 -2.55806248
v 13.24302038 5.10074118 3.97774504
v -5.69241607 6.08225898 -0.70892355
v 14.46964653 6.04063237 0.5186845
v 5.2745689 7.53567611 -2.94874578
v -5.27449085 7.54622634 -2.95308249
v -12.25556446 7.31523327 0.13870674
v 18.61108243 3.39439219 -1.92849817
v -9.58464048 7.05739429 -1.49004009
v 6.13331146 9.40209565 -0.52497097
v -10.11038136 5.99689818 2.22705467
v 20.10720722 2.9722141 -2.96149993
v 2.38190537 9.96431218 -3.39382497
v 5.25019429 11.07373676 13.74213791
v 8.21737992 10.42975471 4.41235166
v 3.24099391 7.21853543 2.12919195
v -12.36403249 7.28523271 -0.42019439
v -10.17367304 5.89946172 2.02480317
v 13.78326937 7.22140255 16.95691588
v 8.15156167 7.63015657 4.16791211
v 3.63258331 12.30642537 7.40616997
v -2.24854517 8.63997811 -3.97958114
v 12.72670463 7.08626413 13.09959428
v 11.80402586 10.22556422 10.88858844
v 8.59644145 12.45362601 14.11170264
v 2.63294699 12.50179382 5.93889636
v -15.35842624 6.66948345 17.67384775
v 0.43372825 8.63245967 11.41384089
v 13.74546733 2.97325893 -14.93625412
v -5.09395614 6.64383398 3.30097373
v 13.68236235 6.25743698 14.4456894
v 6.90229806 5.67888183 4.28712791
v -1.29588106 8.59324423 -5.22636673
v 14.06115801 2.55318468 -16.16327311
v 2.29340896 6.55994968 6.5118054
v -11.18004268 9.4526511 7.2085233
v -13.87448839 2.5519636 -17.67582538
v 14.11300512 4.76007767 4.87108757
v -1.05355423 9.97207148 -3.65588172
v -1.28380513 8.22264551 -5.32528417
v 1.89810086 10.83051866 10.405522
v -13.46617612 2.1730238 -19.70755979
v -2.13869194 7.4189794 -5.37769105
v -16.65212906 6.21572374 -9.50650834
v 5.58402571 6.93417468 -0.12308661
v -14.65431014 2.83146168 -17.76987492
v 14.24492691 3.96720713 -11.63286436
v -13.62076001 1.95228633 -19.50910802
v -6.76569658 5.58375983 0.46911188
v 6.76696397 5.58398986 0.4620065
v -15.2468663 6.95135797 -8.39556171
v 12.96944549 7.88372101 15.48125002
v 5.14850308 7.01919343 4.236326
v -6.96680112 5.75690792 5.38691004
v -13.18773781 7.12157994 14.74844482
v 16.75883604 5.06719687 7.31800255
v -12.86073399 7.10338618 14.01853885
v 4.89965157 7.21894022 0.46196038
v 3.38940927 5.54728567 0.42183552
v 6.12074252 7.15471274 -6.13221174
v 6.3844468 5.70700185 0.02335949
v -6.37985523 5.70724756 0.02359679
v 0.146288 9.21040278 -5.30827677
v 5.7706438 5.21718695 -0.75182912
v -6.20914371 8.60883526 6.654404
v -4.09277592 6.77048382 -3.08712212
v 5.7208378 5.90060961 -0.81856453
v 15.94202032 5.34178672 15.72728893
v -6.09780968 5.22820135 0.30319397
v 1.77577727 7.12284135 8.73548435
v -7.50812332 5.14705571 1.28223649
v -17.35717422 4.25552538 19.50209519
v 2.28483879 7.68762702 9.70827384
v 0.1161127 6.27769277 5.90639239
v 9.2164014 9.35383299 6.97340393
v -6.05946842 9.23293942 -0.81788864
v 0.32225463 8.90387321 9.52546537
v -15.084106 6.70189629 17.22498507
v 9.97376643 9.66908864 7.30811812
v -0.74347469 10.5372018 -2.95791641
v 1.76207444 10.8634177 10.80673032
v 14.98463441 6.05405682 13.12478668
v 14.30634403 6.35478531 16.00027083
v 8.84540499 9.26081447 5.74427998
v -5.06215645 5.56238005 2.51388336
v -6.13682907 5.20219116 3.65112398
v 5.43483064 10.37786465 13.45133791
v -5.21757382 7.18425026 -4.67981554
v 10.57838479 7.21548534 -6.42513165
v 3.1562078 11.26331047 12.42930629
v -2.22128477 10.56741932 13.24975389
v 12.47608012 8.55184989 8.98662045
v 15.63938887 5.84679906 20.35527603
v 10.786069 7.09443231 -5.90596782
v 5.34543802 9.99946071 11.95275901
v 13.43635929 7.51582809 -4.03826483
v 13.55944297 8.22166043 11.16592368
v -2.32291642 9.67417089 -4.9196146
v 1.28809871 10.03931581 13.0112745
v 5.42985071 8.11441535 -4.34091644
v 16.46017479 4.65477027 21.82228154
v 2.13274411 6.2356554 5.90945743
v 6.11550904 5.07336876 0.17607693
v -11.53169296 5.64963409 -0.62044684
v -3.54195579 8.93039722 8.54096171
v 16.31433341 5.46565757 20.43565691
v 9.67648311 5.3689112 -1.91448951
v 3.80875535 6.35395781 -1.08530715
v 5.56708178 5.92282511 -1.71050963
v -2.85961418 8.28682967 7.94920243
v 16.69580276 4.61415712 21.66724207
v -5.49881465 6.88346351 -4.91570639
v -8.24140949 6.74006653 -1.88464019
v -0.03556744 8.01827354 -3.76147367
v -4.2236652 5.03597822 -0.36078134
v 5.76880658 9.82116577 -4.76429246
v -8.24154018 7.88794439 6.31957555
v 21.00035146 2.1127949 -3.15712118
v -12.79868804 8.31059561 12.14139506
v 16.80327301 4.0682792 7.60044467
v -7.2865703 7.37566045 4.64576823
v -16.52953381 6.98335333 0.74769247
v 3.12994181 6.66887552 6.04708768
v -14.35366231 8.10965275 17.45893414
v 12.49928891 8.29704158 12.20631411
v -12.24890489 8.69787761 12.20237826
v 0.27294285 5.75726939 -4.68546725
v 2.76399889 6.74712267 7.1603245
v -13.29343954 4.48593592 4.65587783
v 12.27152742 8.43010454 12.17889911
v -14.56871334 8.23548817 17.28612586
v 0.9997433 10.93923688 12.17233813
v -13.14987751 4.43848994 4.93264509
v 11.81373851 8.14116304 10.51348591
v -2.03034696 7.07473591 8.30310667
v 16.84354112 4.13120643 6.15065121
v 8.91803665 12.15180377 13.31234803
v 12.21099829 7.89216926 11.11005782
v 7.55278882 11.89366269 15.00272585
v 9.00231977 5.36724649 -1.97179621
v -3.29513681 8.02315638 9.97591434
v 14.12305908 5.89752666 -8.10449657
v 1.71557022 9.96822338 -3.70741479
v 8.87813225 4.43938988 0.68107011
v 0.81755359 7.89687809 7.99477759
v 7.96841339 9.03696305 -6.00871878
v 10.99134091 5.97825407 -7.9014607
v 0.78652539 9.91096579 12.23851038
v -10.28414634 7.44667633 7.60185097
v -1.41929522 6.33269379 5.68642006
v 5.36381551 5.48049355 1.03683697
v 16.43345884 6.71088451 0.58318616
v 11.26074097 10.28385918 9.56353105
v 14.68257803 6.80754276 17.42563255
v 15.16121273 7.71786021 18.12956044
v -2.28019176 10.80193038 10.43102359
v 7.23412646 13.24357827 14.23775874
v -11.01049063 7.93017818 8.37767713
v 15.04188416 6.73645855 19.25524521
v -13.30928151 5.03433144 5.71070468
v -14.11454361 7.90335394 -5.0923187
v 14.51974604 7.79177532 -5.19304872
v -6.70538478 5.91300043 5.21928333
v -5.24435475 5.87028717 -1.02969307
v 12.99544896 10.03695953 11.27317286
v 13.7071186 7.79875454 -5.30840634
v -13.70445537 7.81998421 -5.29325408
v 21.49065329 3.00294581 8.8240028
v 1.63960709 8.00326505 9.21719828
v -5.999539 5.2793173 -0.68432148
v 3.04313475 10.45067406 12.26199475
v 2.78164578 8.4472953 -3.59310274
v 21.61606413 3.25879969 8.40006366
v 1.72064126 6.69810309 7.62178039
v -6.43271879 5.08900086 -0.46758418
v 2.70717017 10.49179842 12.24526853
v 11.4015494 7.71911864 7.43893458
v 1.17407877 7.82565646 9.08493145
v -5.47517493 5.58289873 -0.87555765
v -22.31417414 2.91736693 8.78443821
v 2.16335502 10.36033408 10.79725666
v -1.74657789 6.3178623 6.08426462
v 6.78559538 10.35777242 1.84876891
v -4.94455831 11.33735515 3.02482542
v -5.41019874 6.75203837 1.73736002
v -4.13266538 8.98888262 10.58902278
v -6.3008336 6.01951697 -2.22350083
v 6.4509626 5.81386417 -1.86801292
v 16.01865056 5.82931554 -9.72170127
v -2.51091299 9.11508287 -4.84155677
v 7.63252443 6.33024714 -6.64347848
v -2.50894861 11.27507805 10.02535887
v 15.01231229 6.52763317 -8.01259345
v -4.60732241 9.22304267 10.13140415
v 14.22337311 6.25636377 -0.44049793
v 2.20819192 7.09385575 -5.3862853
v -12.09988346 4.40039663 3.22349732
v 12.54756016 8.14123997 -3.87193987
v 15.30131391 7.05950411 0.45040551
v 9.04371486 7.17122313 7.00967869
v 2.15879351 5.79751883 -4.25514562
v -5.41691358 8.90130968 9.50574432
v -15.39928734 6.14373884 19.94765086
v 5.92799474 7.56730664 4.67381618
v 2.33206352 7.54040248 -5.12648774
v -11.99598087 8.4128615 11.69229264
v -8.39149292 5.67017219 0.61572452
v -4.8904815 8.89116872 10.0150353
v -4.58543777 7.14870143 5.42696306
v 2.28729048 6.46097548 -4.79110364
v 5.7210992 7.66982982 5.61254603
v -6.29284466 6.83944626 -2.19996698
v 13.34115215 5.04544666 -7.32730294
v -0.55840751 5.63497213 1.90003013
v -14.45404355 8.44286953 16.4996169
v -15.2353097 5.12699634 -8.59041894
v -7.37430232 10.29788296 2.44193187
v -1.61241372 5.45663351 1.91632132
v 15.02864568 4.73621091 -7.64011083
v -14.59512906 8.45855354 16.26849238
v -5.78727592 9.98336481 13.42434413
v -7.53794389 9.69779157 2.26401409
v 8.26944063 10.32128369 5.38736113
v -3.98861305 9.41634162 -3.12453395
v -11.95660896 5.85919286 3.85951917
v 2.38181556 11.16695058 12.77802895
v -6.39540966 12.54949858 12.22730703
v 6.70867984 6.86655281 -5.9488226
v -3.77268373 9.8266584 -2.99729634
v 4.35318627 6.52211179 -3.7731871
v -2.16049612 13.02981367 7.19175376
v 9.02377797 6.01374464 1.61909327
v -3.82200055 11.46142653 1.18889355
v -13.66374662 7.29378291 16.57441888
v 10.31310505 5.7195861 1.89807976
v 15.02274116 3.66745849 -10.58303686
v 0.84603918 6.08642411 6.45433234
v -3.32595627 11.3387973 1.15745309
v 2.73859159 12.89418196 7.9193505
v -1.89694419 9.01668 -5.1119281
v 13.17041112 4.40201129 4.92903711
v 6.95678376 4.54721488 1.08366345
v -2.22996174 11.50946252 1.09567375
v 15.50460819 3.59149442 -10.74032804
v 3.38143639 12.45169095 7.13370563
v 15.28159883 7.62112056 17.35683068
v 2.56370747 10.98225336 12.55071332
v -3.16478114 11.3067224 9.78663078
v -15.85227556 4.77007113 -10.65112923
v 1.14432887 5.26675919 -2.58597692
v 12.86553169 8.92790539 11.8147221
v 2.54652847 7.52832272 -5.56085239
v -5.36178373 7.74361162 -3.83302167
v 13.98314163 5.60466015 5.49719438
v 13.70819853 9.65106553 10.10026168
v 8.6811525 6.59855159 -2.34895947
v -5.49236793 7.29518398 -3.7219158
v -17.63111955 4.73325566 6.92421632
v 13.22274966 9.46921601 12.88243865
v 13.60901073 9.8372161 10.66177095
v -1.91442323 11.13549817 12.74044499
v 8.20593011 6.57389691 -2.25428202
v -5.09088514 11.7960862 9.21104805
v -5.902467 7.51635984 -5.89980153
v 9.96872899 8.74741437 8.9162517
v 4.0334507 6.90533397 -3.03927975
v 11.8575093 9.5293691 8.42729194
v -6.13537124 9.75240311 -4.73592039
v -4.26121145 9.65616832 9.58445601
v 6.46967168 5.8529097 -1.93994555
v 8.5014845 5.44677074 -2.05638852
v 4.2926493 9.66771035 -4.97477432
v 21.40035438 1.38971206 -3.9234636
v -12.66175346 7.76152906 10.58807952
v -6.14029441 5.55916864 -2.03174766
v -10.27906932 6.79550445 -0.29636825
v -2.4974947 11.30725788 0.05601134
v 6.17098542 9.75912803 13.19501203
v -7.91351843 10.93082298 7.67919146
v 4.86681153 5.28026206 0.86094004
v 3.21329847 8.57678762 -5.36544101
v 3.62764856 10.87517744 12.72771883
v -0.1994421 10.58062456 12.48544549
v -2.74575639 10.49675445 11.41742273
v -0.60937946 5.1980447 -2.81496193
v -8.70081232 4.18501923 1.14284602
v -1.94417061 5.37651925 1.90685494
v -4.64576487 5.3289112 3.81794484
v 6.92620366 5.45479105 1.05223344
v 5.85947144 11.40230296 14.6029425
v -3.17364837 5.60852952 -0.51395975
v -13.89384349 6.17006942 13.45060451
v 7.45746219 5.73577012 0.66449055
v -7.46528608 5.73192763 0.65128166
v -2.61951246 7.54384355 9.65353496
v -0.06789606 7.49180898 7.881597
v -0.85166485 6.65636819 6.86600165
v 5.8718996 7.90099168 6.51869873
v 14.26564723 5.58546338 5.81777873
v -0.99900692 6.69609858 6.39316466
v 3.5572604 6.64578099 6.37366692
v 3.8830521 6.93717623 6.01781417
v 12.93293548 9.13108279 14.21547304
v -11.14864778 9.85532324 8.65766066
v -1.14226368 6.85179974 6.52689753
v 2.69921166 10.41088281 13.58853537
v 4.71270114 7.14037043 6.20600847
v 12.854589 8.72536692 14.78878761
v -10.78341025 10.00167173 8.34615078
v 4.06303078 10.28719195 -1.60391151
v 10.90669483 5.45190078 2.0470041
v -7.23749097 8.37651318 4.59818894
v 13.29832089 1.92117298 -20.86222493
v 18.50773922 5.45015467 0.48519316
v 12.09010957 4.19950194 3.75639703
v 1.14384595 7.28784702 -4.54811781
v 14.41545733 7.01220301 17.43233768
v -4.66473909 6.36633444 4.21651719
v -10.62802126 5.39582954 -1.61932329
v 5.80925243 7.50912222 -3.94845809
v -1.87427219 6.55517513 6.80455017
v -11.14646626 6.29840264 -2.05646731
v 6.74416071 7.10877313 -4.99614029
v 4.16054491 7.50902065 2.90365999
v -12.67007923 6.79089645 -0.96066164
v -11.71272245 8.54779865 9.37843801
v 6.43714531 6.67573001 -5.41835647
v -5.925628 11.02819745 3.43408747
v 0.76981755 8.59371922 10.53185966
v -11.34904805 8.76784156 9.16883965
v 11.88071361 8.89750789 8.67443841
v -0.07841989 5.16213739 -1.14751797
v -2.48580815 9.55631621 11.25451979
v 1.55088728 8.69248132 10.02078149
v 4.4300499 5.23355992 2.89462155
v -5.06940192 5.58546487 4.89839203
v -6.72930756 10.9983261 4.40275925
v 2.34873448 8.27924476 9.94159332
v 15.66056178 7.50300411 18.08856491
v -5.02636975 5.11570487 4.34954468
v 16.43686592 5.22001449 16.34589187
v -17.9920986 6.20160249 -16.82529283
v -13.93898099 8.11727724 -4.66065835
v -13.81548505 7.19416605 17.09755329
v 16.40098624 4.74521182 16.96535965
v -5.16808448 7.66787124 -4.9463511
v -14.44573869 5.28200369 6.04156517
v -15.90467086 5.32755494 -9.39151517
v -3.89154964 7.49071262 3.10170212
v -8.02697086 12.14338091 11.8859751
v 8.61742317 4.22275853 1.73652412
v 7.35666794 9.18520627 5.91976606
v -5.95350716 6.14120033 -2.00722256
v -3.97883692 5.52093642 -2.88244918
v -3.69444965 7.13168394 4.03368297
v 16.15774201 4.04612644 -9.74251943
v -6.98374617 9.6795683 7.3545738
v -2.80482078 7.48832086 -4.47748991
v 4.77318433 12.10792319 4.43686967
v -5.23643302 7.35995254 -1.99778736
v -17.5543728 5.29045119 -12.17852121
v 15.92634714 6.87353651 1.5849569
v -15.92924637 6.87293381 1.59210696
v 2.48836216 10.4043868 -3.02091776
v -15.66222873 7.01620159 0.443587
v -1.88935854 5.39725675 -0.859929
v 5.07643827 11.73625313 3.80478142
v -16.09961248 5.44159738 -7.82313214
v 5.24469456 6.72335898 2.22243528
v 5.58873939 6.70529441 0.49251425
v -3.03986005 5.38189575 -1.67818136
v 2.25755766 6.07590711 4.63608172
v 7.09615826 6.00682368 -3.10943733
v -10.42699215 8.90694533 -4.28123012
v -4.09060672 11.61935477 12.74761166
v -4.40541726 6.91139308 0.95108687
v 13.22665563 7.30121023 -5.00930073
v 4.83968519 7.00054932 3.83757067
v 2.74786846 11.36370852 0.69899198
v 1.03249503 7.85144782 9.1790258
v -3.49691836 6.15826786 0.17267536
v -3.51796132 7.46461878 2.23430368
v -2.18238581 9.88551797 -3.84978972
v 9.61624002 4.11700079 2.17548538
v -3.7919929 6.01665209 0.99026198
v 4.10105613 5.70026535 1.07730551
v -0.68243095 8.89567589 9.8627233
v -2.84061943 7.48160229 2.81092228
v 6.70243178 8.416083 5.86751341
v -2.83984533 6.49183938 5.08830667
v -4.16968175 6.40140679 -2.8983255
v 6.3744384 8.30572472 6.53261235
v 5.51512301 6.62694196 -0.68073562
v -13.3308592 6.5276496 0.92920101
v -9.2881981 7.24950912 -6.77300963
v 6.15066017 8.29848336 6.87870166
v -4.6362352 5.99956738 -1.53422089
v -1.23701515 8.07672907 9.04380448
v -18.75102229 4.50303781 -0.62473146
v 5.55201503 6.1223471 -2.17647252
v 8.49471963 6.29800905 -2.24482479
v -0.42027201 6.58840726 7.40988252
v -5.69644975 6.68159271 0.679357
v 11.71054989 5.69735417 4.11046519
v -4.33596638 6.50593449 -3.49347655
v 1.15396936 13.03929219 7.1580541
v 8.34547564 12.48619607 12.20629544
v 13.3932039 8.28689128 -5.00475658
v 3.88924713 5.72711126 -1.18559093
v 12.14282227 5.64613366 4.63975953
v 16.57520157 5.32416055 18.46188176
v 7.11320637 9.68249629 7.12319984
v 8.29259117 12.83465808 12.58129193
v -1.63065696 8.53743887 -4.43090466
v 12.32878912 5.72941376 4.68841316
v 16.95845138 5.02811848 19.02551729
v -2.9008515 9.74379204 -3.45642172
v 7.87539449 10.28146555 7.05089006
v -4.37440249 9.66622825 9.46452922
v 0.75531775 11.72582351 12.25299608
v 1.42767187 11.62205721 2.06974649
v 16.73096846 5.39849128 18.28989202
v -3.78338782 9.68150747 10.01969633
v 2.2178803 5.61737509 3.24521355
v 17.59891134 4.57642154 6.94193509
v 0.05070792 11.71019066 11.82273793
v -5.21681241 12.14163106 7.42731226
v 2.99120679 10.5865724 10.14480246
v -1.16339065 7.79958316 8.67129945
v 2.79335324 10.1364035 10.64519559
v 3.10629537 8.91916139 10.45109864
v 4.05733202 11.57038075 12.74167876
v -15.75286222 6.31614307 18.67583643
v 3.14714975 9.79423547 11.02600025
v -0.06205389 7.28907184 8.2559512
v -14.58567407 3.668991 -14.7176317
v 6.71254772 9.70183832 12.91227789
v -6.16813548 11.29460828 11.24675788
v -14.9713541 3.45379284 -15.43121176
v -7.1225695 7.63811266 -6.12191655
v 7.12682574 7.63818435 -6.12237511
v -2.26294256 6.11814762 -3.44674193
v -0.70406993 6.68991698 7.2924778
v -14.53212566 2.51264472 -17.36986751
v -13.0529153 1.58577543 -21.701764
v -1.80521714 6.82344671 8.99016719
v -2.31465413 5.67195191 -2.59411542
v -4.37784953 8.92299156 -4.64626526
v 14.23708659 3.63467296 -15.36068917
v -3.07658253 9.27291514 -4.16967802
v 14.99717385 3.76406371 -14.29036315
v 11.04623811 9.77855744 10.92012749
v -15.90834979 5.47128202 -7.20174349
v -8.4548115 7.58159406 -5.48846009
v -14.44813605 2.63312716 -18.50501325
v 14.71176005 3.61360536 -14.82286293
v 1.11926941 11.21620467 -1.14452912
v 0.25563629 10.06731857 12.36773159
v -10.95093538 9.63633262 10.99983546
v 5.05212079 7.17925763 -4.31960499
v -11.33039423 9.52807969 11.45662137
v 1.65015844 12.89451505 5.85938742
v 13.60339898 7.97398818 -5.23716716
v -2.58890323 8.9232832 10.93147946
v 14.49031756 5.8677509 14.52530701
v 12.63320028 9.22183204 13.13073003
v -2.88925345 8.9198511 10.58625126
v 13.92799199 7.98224785 17.18352949
v -0.67039165 10.10542085 12.6836045
v 12.87674026 9.15624158 12.97821488
v 14.88077438 4.51647869 6.09585632
v 14.20165352 7.72020342 17.63361549
v 2.22618554 8.98638258 -4.88000707
v 16.25787531 3.99435251 7.21644802
v 7.886382 4.93053041 1.5599485
v -15.82924004 3.69877647 -10.43995729
v 7.52596906 4.80278944 1.42794316
v 2.68233401 9.62556282 -3.68681097
v 2.93138661 6.97862136 8.99608067
v 7.88354252 4.31185428 1.32787708
v -11.50827729 10.3152903 10.16138977
v 17.44844253 4.21429609 7.87800694
v 8.20529082 4.49966508 1.16036203
v 2.54858172 9.47157416 -4.68166546
v 17.60957173 4.86391454 7.41104833
v -17.44424828 5.2294538 -10.83396533
v 7.03381431 5.52768635 3.99883915
v -5.85620551 10.4712088 8.3766689
v 4.97563506 10.19068419 13.15544744
v 1.49296882 9.6151937 12.58444957
v 15.48040311 3.75497243 -12.6015985
v -5.99630817 10.84567129 2.09648467
v -6.66379925 6.33428381 5.94053044
v -4.18334705 6.93020747 6.84734409
v -12.6535442 8.78081716 13.80135036
v 14.55842786 4.32299639 -11.71316831
v 7.36463747 9.29897462 -4.44372416
v -4.03796497 7.07952016 7.57309614
v -12.49959587 8.78599201 13.51253695
v 1.62574481 5.78101666 3.75955989
v -12.62234571 8.7832653 13.08096959
v 14.81826986 4.32784562 -12.42367586
v -3.97422219 5.3025373 3.48065928
v 3.15896251 7.71639417 9.38078906
v 8.58646442 9.2637249 -4.45701044
v 1.93396317 8.5648912 -4.79214398
v 3.82489344 9.52740156 10.22422514
v 2.0019101 9.2433485 -5.0393868
v -18.23236743 3.72835132 -1.15662718
v 14.77321451 3.38599846 -12.0743266
v 14.82642535 5.96328665 -6.85325832
v 14.44928618 3.37553673 -11.69274971
v -5.74598315 6.78028385 0.61170536
v 21.21632409 3.46351072 8.5942913
v 15.09541316 3.45739634 -11.50317861
v 18.72341759 0.6965984 -5.03444085
v 0.37150039 10.71492578 12.53468464
v 21.29527551 3.26911429 8.49739107
v -4.33727074 11.66540604 13.15989114
v 14.83261217 3.46381469 -11.07328268
v 6.57964235 6.38039221 -2.22698465
v 0.88299254 10.43630935 13.23432717
v 12.02153548 9.30355238 8.55742654
v 1.96429215 11.54207552 11.87623033
v -4.92533465 9.10777728 -2.05242168
v 0.1660479 10.62177544 12.19454989
v -13.43878353 1.67897731 -21.74184988
v -12.27108902 9.35313246 8.49520881
v 2.96428807 11.74012176 11.65155477
v 11.92681454 9.33763852 7.9651512
v -8.45991764 5.75825746 -2.65727044
v -1.6855762 6.48585271 -4.53720013
v -3.63249593 9.34484702 11.11332898
v -14.74305413 3.1021463 -17.08576666
v -6.65022618 6.15751205 -1.74438218
v -8.72628702 5.45363121 -2.57423343
v -13.75402462 1.71987724 -20.1774699
v -6.11161016 5.92216042 -2.9029055
v -15.67835898 5.87970109 -8.24481582
v 23.52424733 2.53259057 9.90288312
v -14.06396762 8.95795076 13.82600504
v 9.91982294 8.03312669 8.42827702
v 2.67141857 6.61081768 -4.22536389
v -3.52632256 5.42070304 -0.90013606
v -14.67431649 8.78042208 14.49276869
v -14.14613046 2.76971446 -18.52094932
v 10.58981443 8.42719523 5.91342576
v -21.00869963 3.14026799 -2.25381095
v 21.01105218 3.14290807 -2.25112961
v -14.75919931 8.75751501 12.6096808
v -5.63535601 6.99272841 1.99945318
v -14.29176123 2.63975313 -18.80837361
v 13.37025202 5.05854996 5.73884486
v 7.36280248 6.09090739 3.8894148
v 12.32546045 5.62895559 -1.19975176
v 3.14507391 6.59740519 5.71593069
v 12.05572581 4.95110062 4.76417931
v 4.02825941 7.81409836 9.20255051
v -11.63714151 8.91504593 8.69061795
v 3.0219596 6.3341083 5.10201193
v -11.77023658 9.17448651 8.41032822
v -12.17084669 8.59101155 9.03530693
v 11.20322907 5.49635344 -1.67594645
v -11.8379996 8.59152351 8.81830441
v 1.41984574 6.60624553 8.71218818
v -12.33705813 8.80726612 8.5350669
v -14.97979488 2.55008903 -16.73545099
v 0.63420409 6.44405507 7.82289838
v -14.76761919 6.42716977 12.47602187
v -1.39717943 8.364091 10.46483676
v -11.72812602 9.10341798 8.62617613
v -5.53951294 7.43696367 -2.02977002
v 3.71333574 6.49868939 -3.27974145
v -15.31536346 6.8984832 12.74782675
v 0.3909002 7.13674527 7.69249118
v 4.4786225 11.35893322 9.30768016
v -16.2936325 5.18051189 -7.94731816
v 6.04898503 6.29333533 5.50383976
v 7.5418282 9.80349591 2.03789079
v 4.99053675 11.78237273 9.31274374
v 0.72942318 11.50266815 12.67368647
v -15.12646377 6.27746573 12.9189397
v 4.38936169 11.62094778 9.57571052
v -13.85640142 7.75274062 17.27525934
v -16.52051198 5.91926418 21.06602407
v 16.03418782 6.58761188 18.11681936
v -15.39956517 6.20156216 13.57665614
v 0.71367765 11.199996 12.9532301
v 4.65576655 11.85010811 9.3100215
v -16.23845896 6.1190976 21.01734654
v -13.78142916 8.26838646 16.79905784
v -15.42471574 6.49345703 12.91640941
v 15.5160901 6.69094015 17.29808127
v 2.60726167 5.56810308 -2.18862323
v -15.89836753 6.55618486 20.30370525
v -13.803682 5.0573595 4.41484648
v -13.52766046 6.40815822 -7.04488621
v 15.80954288 6.53819797 17.97099589
v -1.07306841 12.97302435 6.04546517
v 16.09530919 4.29162314 -8.78739122
v 0.85201904 8.3746894 -3.95856395
v -15.20842197 5.86904069 -7.00378314
v 6.65588872 7.62875774 -6.18869785
v 7.36004739 8.51774619 4.83303122
v 14.71225296 5.14536934 -8.46557346
v -6.975398 9.83659735 12.52776965
v -15.5586764 5.74988912 -7.24576745
v -0.489335 12.8268551 5.44029116
v -0.9561919 6.96005044 7.7414189
v -12.87051461 8.49536191 10.94976135
v 5.19530231 6.52245458 -0.1294206
v -7.83067447 10.24974577 13.711631
v -0.49792753 6.89369447 8.35098134
v 7.14311432 12.47799576 11.97860937
v 4.73226984 6.17573793 1.25463095
v 13.50089521 8.01483994 -4.37809636
v 15.76445467 6.5497232 -8.21169572
v 13.03635338 7.36073597 14.61765973
v -13.46213721 9.31906051 12.90378632
v -18.30418504 5.94963666 0.0931322
v 4.08745879 6.5747976 1.00907236
v 11.89953845 6.35972043 -1.60607827
v -1.25478387 5.37887703 -3.32344764
v -5.79360203 7.40019675 4.97296174
v -4.61452718 6.87134529 -3.2997702
v -12.92836482 4.92315985 5.45212708
v -13.80729521 5.79512521 -8.21358821
v -4.85337551 7.27509436 -3.02965859
v -5.28942317 7.06568272 5.44876368
v -3.37813013 8.37683731 10.28786784
v -0.80390734 5.2879336 -3.36106708
v -4.12952753 7.00667714 -3.02495705
v -12.85336119 5.74921473 5.03995925
v -14.53606299 5.45679034 -8.30440767
v 15.29460131 8.49761251 14.71643228
v -3.12399734 12.7583781 8.30835621
v -15.97738766 5.35654652 15.21345268
v 5.24966216 6.66802113 0.49328265
v 4.29638462 9.85580532 -4.22815707
v 4.98679994 8.66022792 9.5604481
v -3.601107 12.33569589 7.44208998
v -16.27771286 6.11947625 15.38912584
v 4.09196634 11.38707788 0.78561919
v -13.55499927 7.21385125 -4.45353129
v 0.52580323 10.83920067 12.04102576
v -0.52239195 10.83684813 12.03985696
v -1.22355794 10.60207754 13.35450564
v -13.48792858 9.61060437 11.25605604
v 4.24691357 11.43051185 1.08505229
v -2.55671649 7.247648 -5.15297777
v -12.06523383 7.61843791 -4.63735508
v -5.08126808 6.83973753 2.3962376
v -2.03453281 7.10677459 -5.42218179
v -0.88523436 10.276604 13.79350257
v -0.55336937 12.70995264 9.89468057
v 15.57563863 5.38502352 15.56692749
v -2.57807685 6.68361365 -5.09977552
v -0.15282461 10.66770534 12.26944971
v 14.58822826 8.23529772 17.28160897
v -4.71957617 6.69080199 1.65522239
v -0.44962552 12.83666559 9.19963036
v -0.33566764 10.53214869 12.09604471
v 1.62992916 7.83061025 10.57363564
v -8.15073342 4.32805249 0.95780255
v 0.27258355 12.85003253 9.5543733
v -0.55176913 10.78234301 12.82599399
v 2.80902344 7.36237603 2.44873129
v -4.04835015 6.332702 2.6985901
v -5.24627076 6.91833869 -0.60319806
v 3.13200626 7.92511536 9.91156812
v -5.78635171 9.13016567 -5.71507705
v -6.15127482 7.94697984 5.96273287
v -0.82636677 12.97406694 8.39996806
v 0.83098952 12.97397956 8.39995611
v -4.87986853 7.20172033 0.10392312
v 2.87214764 8.07590418 10.07160767
v -0.37375729 7.02320097 -3.7921841
v -5.06157429 8.92566263 -4.73398309
v 2.62511955 8.1537402 10.38820651
v -5.57852635 7.44764012 5.84884577
v -15.45318528 4.14315437 -9.18145676
v 20.11334923 3.34301484 -2.65027815
v 2.90971051 12.76774347 8.88131827
v -4.80833846 7.15453798 6.82482837
v -13.74374362 5.66269184 -8.2317282
v -8.76675603 6.61203877 -0.99548239
v -18.86238955 4.31442864 -0.27094781
v 1.81266145 12.85011356 9.51059729
v -1.24455244 10.37836503 13.62497817
v 15.66288296 4.17139985 -8.99369152
v 4.85526427 7.2217334 3.05796027
v 9.36457591 7.97646806 4.77367986
v 5.68721694 10.74668515 0.83070666
v -0.91464268 10.38647347 13.34932706
v 1.84276563 6.58515627 7.70607844
v -12.39407935 8.53010714 9.03685887
v 14.52441528 6.7014818 -5.56765946
v -19.17852833 0.86721247 -5.38099357
v -5.17683819 7.34079423 5.68336474
v -12.0215788 8.35872607 9.57457308
v -14.32458186 6.46821236 16.24335674
v -4.39684279 6.24870194 -4.02808017
v -7.58226734 5.64172431 1.14560037
v -4.12271374 11.73533937 11.20717687
v -0.63056367 6.44321563 7.81577502
v -15.12101483 6.03464794 16.51002187
v -2.24460653 5.66710865 3.32696899
v 3.93858486 6.39511541 1.28120529
v -2.94553866 8.07926085 -4.8545249
v 12.09668101 4.2780441 3.40855227
v -15.64775497 3.65436862 -11.28987071
v -4.02892784 5.66105327 1.9518371
v -17.75483954 3.10098272 20.28768404
v 2.35877537 9.15493163 9.98401681
v 2.00333096 6.50733631 6.61466615
v 4.42041791 8.88268536 -4.65297561
v -4.35803438 5.78452457 1.81577764
v 5.80453465 9.87437064 13.09825893
v -1.05028438 8.62292364 11.22328097
v 5.58794438 6.89552049 1.96232983
v 2.37849194 9.14812717 10.12218889
v -0.97079215 6.32238367 6.12095761
v 17.66852876 5.90377547 1.34066858
v -17.66356675 5.90402342 1.34031309
v -7.33018873 8.43715434 4.91777588
v -11.12545989 8.94808202 10.7075007
v -0.29993381 8.84623062 11.18991441
v -6.69906801 8.09876943 4.07435063
v 14.97067597 4.78018185 -8.13758232
v 14.32948561 6.11966296 -7.43853428
v -7.17184824 8.21764915 4.63597828
v 2.55456484 8.99531777 10.2699758
v -4.18492886 7.04256952 -0.30545956
v 4.70677011 5.68525611 2.24184117
v 16.00298336 6.28276456 1.17094662
v 0.83002274 6.39524312 -2.62952795
v -14.57354987 5.8804651 -6.71174711
v 3.12450818 7.22922943 8.43245261
v 14.95557487 5.77903231 13.71311423
v 1.08979622 10.65883662 13.66860556
v 5.81427269 9.33220302 -5.38474047
v -3.24178332 5.30620503 0.36742619
v 14.61964781 7.49156924 16.72689669
v 14.01499285 8.96763092 13.91112984
v -13.9359533 6.03853599 -6.57829356
v -17.51945505 3.40123175 7.64317735
v 3.89462139 10.37375068 10.91622226
v 3.50309136 8.15705953 8.4712823
v 6.09721856 9.30080737 -4.55548688
v 4.09244395 10.39086078 12.23731244
v -18.81422734 3.08059026 8.11710845
v -2.71402859 9.77856304 -3.4917521
v -8.55837055 12.56857997 14.08268343
v -17.38908818 4.35507465 6.32828743
v 1.96643502 9.51384231 -5.06268223
v 15.99087111 5.41239146 -7.57824411
v -15.93890599 5.17527953 16.33821137
v 15.08621508 7.33094752 12.19213834
v -17.2962306 4.16893902 6.45405153
v 20.90470816 4.07764084 8.22583414
v -6.73792609 9.08208263 6.55045212
v 4.25557393 6.28962802 -3.84782292
v 16.79435424 5.95695121 -11.54371185
v -6.44594906 8.34204989 6.25521625
v -8.97051709 4.31424044 2.30481545
v -0.30995035 8.34525831 8.85481591
v -1.37293757 5.52122918 -0.2168992
v 10.34178967 9.67045573 9.12920188
v -14.25530649 7.5617509 11.02842673
v -0.6306714 8.20632146 8.4407836
v 13.26779306 7.73185263 -4.00773215
v 21.12099447 1.92035892 -3.82740357
v -7.19879347 9.81443114 -5.33281307
v -11.65754518 9.81656636 11.37557954
v 3.62028435 7.34358517 3.62051587
v 11.61177062 5.94334678 3.68243038
v -16.25798584 4.45456492 22.39947818
v -12.34524947 10.10917633 11.49687827
v -16.9564633 5.11325374 7.29501332
v -18.68897334 4.31309703 8.2608557
v -16.52900206 5.0406975 21.11506157
v 12.74615682 9.00556964 12.47645354
v -7.5490606 10.79697136 8.14168546
v -15.55731715 7.63859848 17.42435247
v -12.82151893 9.12349004 13.42590502
v -6.41960055 11.05004849 8.3367182
v -21.18893897 3.47289402 8.62554132
v -0.24269785 5.03721424 -3.1343534
v -12.87087608 9.13623636 12.63954842
v -2.30420864 9.50042981 12.24552768
v -15.82412418 6.94113448 17.44343422
v 4.4507523 5.76209099 1.89073646
v -20.95004283 3.91976189 8.91627934
v -4.85649469 7.20115348 3.21315396
v -16.98511207 4.04197102 7.70529052
v 18.42323429 5.62271052 0.63970639
v 3.19713723 8.10617957 -5.16480622
v 1.48394084 7.07884502 8.16145954
v 7.26617037 5.51651363 4.53107007
v 1.84867164 6.27303174 -4.84372335
v 2.56524409 8.46149795 -5.01197964
v -2.35252581 10.26143083 11.48055758
v -8.44978377 8.17282271 6.40588932
v -1.65167341 7.61544495 -4.19438609
v -9.25468889 9.35912547 7.15695625
v 15.92633071 5.14761285 -7.35144081
v 7.37119995 7.29338223 -5.46740368
v 1.45229014 7.25037396 7.89344785
v -1.77986753 7.97889641 -4.30143213
v 1.12508076 8.88093066 11.17667742
v -6.11860245 6.54189034 4.67539798
v 4.92918872 5.50707059 -3.14555375
v 1.79096949 7.2027577 7.71844536
v -1.45615858 8.53979515 -4.53600929
v -5.09473398 6.28965266 4.04996781
v -2.87527037 6.3936882 -3.85231665
v -4.28198368 10.1059455 11.9030964
v -5.13134033 6.36806636 4.29604369
v 4.29310114 6.13444367 1.51351121
v 13.07768797 9.4718124 12.22527563
v -3.96953727 10.13696923 -2.19879182
v -5.70580205 7.83515514 -4.641009
v -4.06022603 6.7231282 4.01798775
v -3.50096885 10.58349467 -1.68302723
v 13.34610818 4.5476107 5.54100624
v 2.51027351 12.22277073 11.32482206
v -15.81472894 6.65363849 -8.30028287
v 5.50026538 6.30474854 1.14085177
v -3.98842186 10.46190579 -1.49578217
v 6.86090073 9.59395507 -4.62906665
v -0.06489571 7.13828301 -3.63720363
v -8.90757044 6.85641372 -1.9327208
v 13.27168559 4.40459461 5.08461579
v 7.42761921 5.26988696 0.66382283
v 15.27421408 5.00033977 5.40223855
v -15.27374656 4.99850628 5.40309742
v -0.1036874 7.64710909 -3.86229704
v -16.86210905 6.10253568 0.68946963
v 5.58230611 7.86903441 -4.66089771
v -10.35000566 5.18963603 1.52383842
v 3.28115783 5.23887742 2.22037437
v 14.87519847 5.18251716 -8.50816573
v -7.94511722 5.31279291 -2.17986504
v -9.77557381 7.13393865 -5.49494863
v 17.7529575 5.56322025 -14.44113667
v -8.30297747 5.31458308 -2.48511415
v -3.49477344 6.79839173 -3.59486043
v -14.77881282 5.15096093 5.26263253
v 2.80679281 5.30974804 -0.97497828
v 18.04773966 4.61529456 -0.43033671
v 6.25214487 11.67199391 6.06661941
v -5.30432673 10.92268318 0.70317746
v 18.56847223 4.77741331 -1.01757587
v -18.57370608 4.77960529 -1.0131374
v 3.0390262 12.75722274 7.63222644
v 1.61011532 8.15597997 10.48962437
v 8.24513174 11.57035461 12.02299929
v -5.4688533 10.73613193 0.23111203
v 1.58201659 7.29749993 8.38545323
v -18.04287773 4.61580091 -0.43025819
v -14.79643675 4.4891436 5.70870128
v -4.71987341 11.11237713 0.51694744
v 19.45249756 3.38079522 8.586917
v -6.37412921 6.79457463 -2.08401617
v -13.28925425 7.0873814 10.67835378
v -21.67710633 3.55665136 8.34371011
v 15.40871694 4.64242874 -11.18592778
v 20.23548442 3.68192552 8.83216202
v 1.11419631 7.0154428 9.73732815
v -13.67922861 7.40045142 10.52584984
v 15.49891279 4.48575892 -11.4361587
v -23.09780179 3.3576163 9.17495627
v 23.10279367 3.35750951 9.17525575
v -14.30553894 5.61913913 5.71868728
v -1.41038468 7.94658663 9.02354197
v 4.48594713 9.3138696 -4.03572968
v -2.45285964 13.00733678 9.1023851
v 16.33102528 4.40835495 22.28846493
v 3.50268583 10.21635531 -2.76120739
v -13.23512629 7.76014778 -3.96388593
v -19.58067319 3.38400738 8.63129721
v -0.58861834 12.1632812 3.21621563
v -1.63209351 12.87936317 9.325797
v 4.88415353 9.08192281 -2.47257602
v -3.06286178 7.08123864 7.98843617
v -0.59838024 12.223916 3.44398347
v -10.37856407 9.78748665 8.90634338
v -17.04106979 3.1744994 19.58481666
v -4.46457033 7.09834277 5.98107115
v 0.08797965 12.14119939 3.39143732
v -10.71638436 9.66068035 9.34822311
v -8.04509891 4.83719635 0.16905018
v -3.40937902 6.79474865 7.05880955
v 4.10099414 9.92835035 -2.53083643
v -7.21707163 5.16931228 -0.03306026
v -3.12197807 6.82725186 6.48821721
v 4.27602203 7.01493794 4.67264289
v -2.7585619 12.27099529 3.76554619
v -4.4990762 11.52196537 9.40923693
v 6.79030346 6.77803587 3.73462889
v 15.80789386 4.93962095 7.09022387
v -3.82520749 6.91468515 6.51663969
v -3.85248469 6.59545967 -2.55738117
v 12.99298738 8.90408494 11.06373732
v 6.86743259 5.73569842 4.10419323
v 0.76847394 7.45400843 -4.42410431
v 3.18999296 12.15118538 11.28660926
v -15.48308426 3.81198991 -12.45503866
v -14.71719555 5.65550649 14.26975485
v 0.51259696 12.07296399 11.4945444
v 3.58361787 12.08465876 10.03788785
v 7.8608707 10.6001126 4.13851127
v -15.40346964 3.77150597 -13.28459994
v 1.80735982 11.71460747 12.33800736
v 8.05652556 10.8001066 6.7832981
v -3.01528435 9.94573081 -4.2252612
v 7.87845206 10.57961558 4.84272408
v 4.00885988 7.34031028 8.51774694
v 8.09471596 10.55484067 6.82621898
v -10.14687643 9.16156917 -5.04296976
v 1.55081586 11.94971937 11.80019009
v -15.04319561 6.62691432 19.24540186
v -0.7538363 7.8784065 -4.17261571
v 3.86580607 6.97557276 7.31888382
v -4.92217216 10.67447694 10.7713458
v -13.41114299 8.21579176 -4.62586234
v 1.24632843 11.76447546 12.08520657
v 3.59822606 7.04803489 7.56851801
v 0.90277586 6.93403726 8.00823415
v -2.72988586 6.43784958 5.92589313
v 6.30053337 10.51635004 8.29190482
v -9.29976963 7.01738682 -7.39940734
v 1.52573399 9.24197133 10.9081788
v 3.01308752 6.96701845 7.50835409
v -15.12156599 7.9673301 17.13944503
v 13.26425155 9.67449801 11.5827641
v 6.05477976 11.52349564 7.98971625
v 2.9466606 6.77149056 6.44136496
v -2.92321282 12.48863973 5.27274623
v -3.94023351 5.14883617 2.33418735
v 1.07229011 9.09360936 10.75200489
v 9.02361889 8.63481333 -4.42678472
v 5.54846381 7.86978386 7.82712773
v 6.61054808 11.0541225 8.2325669
v -16.09945714 7.39252969 16.00115061
v 5.6024032 7.89927657 7.48351868
v -7.85571601 6.39258287 -2.70117417
v -14.93893677 6.84503412 -8.29771822
v 1.15024095 7.03007787 -5.48178222
v 3.86330229 5.33677841 3.79185847
v -8.28672026 9.50656958 -5.60287669
v 17.43032718 6.81370045 1.41736109
v -7.2478601 6.30663431 -2.65448417
v 1.82648826 7.3853309 -5.3853342
v -7.85526044 8.90823513 -4.48244407
v -15.2484496 7.01225454 -8.12015855
v -5.04419085 7.65592255 8.07734969
v -14.93680828 5.99933661 0.54186328
v -14.24390523 3.60601747 -11.6975728
v 0.97873563 7.40214974 -5.53601586
v 1.21949662 5.38899521 -2.72206365
v -4.81617804 8.16499246 8.98944126
v -14.50439848 3.31480595 -11.80744788
v -14.46507736 6.04093932 0.51856234
v 11.51302346 5.43838522 -1.1821256
v 1.07431329 5.84576693 -3.47636383
v 17.95808303 3.49737617 7.94581402
v -3.97177891 11.9970903 3.39804573
v 8.59970664 5.28752358 2.04676212
v -1.33103323 7.17923448 9.15056747
v -15.01188958 3.42321797 -11.56744791
v 3.25429699 10.67965814 -2.15631531
v 14.70636637 3.19394785 -12.25203266
v -0.71150715 7.64967822 8.50134559
v -14.80607247 3.31504345 -11.67814003
v 15.24360858 3.23309495 -13.1043397
v 20.42881436 1.02442075 -4.71740511
v -0.13614805 8.88353937 9.76451237
v -12.04200114 6.29611806 -6.06279932
v -1.02596345 7.64666136 8.98188025
v -14.46780184 5.2370865 6.11625028
v 3.60687521 11.6078512 1.91136361
v -1.29379505 7.47593042 8.50170482
v -0.66821158 7.46889929 9.78651427
v -6.58077829 6.88775709 3.61979965
v 1.55718454 10.22242226 13.22729194
v -5.36915877 6.7935313 -0.90529112
v -7.86273855 10.38533604 3.52738756
v 16.85883191 6.05844973 -9.55138296
v -1.04708613 7.5758068 9.00968286
v -6.40534861 6.34910111 4.85203381
v -3.15183617 6.30276418 5.09367682
v -3.06149917 11.24755812 0.71246698
v 17.73072259 5.77959692 -12.09261522
v -7.00872871 10.85363037 3.23633549
v 15.45294629 6.32281758 -6.56215435
v 15.81136965 7.90127025 15.69606207
v -13.50403343 6.31474723 -7.37281312
v -6.90786799 10.8155856 2.99250443
v 16.61318435 6.3344877 -10.47976161
v -3.12650411 6.72782657 4.7752247
v -15.14846866 5.91808865 -7.95883069
v -7.0596475 10.80907278 4.12039256
v 15.79247909 6.68436049 -9.54839037
v -15.71409675 5.65759541 -8.30615079
v 2.13400608 9.95874823 13.2104985
v -15.11195566 3.58529192 -11.82269312
v -13.08585691 7.95053928 15.85386036
v 5.74116155 9.1318005 -1.37556056
v -15.47544409 5.28454145 -7.97813501
v -7.33347632 10.88913924 4.4601412
v 3.39812639 8.84838973 10.61493588
v -13.20645809 7.52782869 15.88064651
v -6.80660473 12.93755842 14.23213653
v -16.23409443 5.80433673 -10.28842573
v 6.02214734 9.19045618 8.28484644
v -1.35373594 5.67036039 -3.23313454
v 4.55190951 7.31034184 -2.78511672
v 2.03181767 8.62991593 8.97949037
v -20.76169133 1.31015943 -3.57713605
v -16.44134696 6.16166897 19.63734937
v -4.73048563 9.36139064 9.52063855
v -20.92261589 1.7762995 -3.14136697
v -16.06478136 5.94062006 19.42262098
v -2.90910091 12.79328988 7.57193182
v 13.35560201 1.26712876 -21.92885707
v -4.24420553 9.15712846 10.37495085
v 16.150892 6.26239077 0.64977057
v -2.10326224 12.79274058 10.3516629
v 19.04275435 3.10317993 7.3806415
v -4.93851488 9.0924245 9.97698232
v -19.72737046 3.49591162 7.42769016
v 17.61517601 3.0919131 19.86835888
v 6.53446974 6.81112087 3.70048748
v -6.53023815 6.81124335 3.70011256
v 2.17873357 10.31663499 10.42473445
v 2.79183006 8.88603569 -3.2835451
v 17.3282536 3.50364888 18.95673931
v 2.68402766 10.33792067 10.44595964
v -6.90711219 12.23172795 11.72549341
v -12.04919395 8.23980976 8.08948733
v 13.21980562 8.32121193 9.55770271
v -6.20846445 12.3031643 11.92473608
v -5.92207603 6.13274311 3.39211321
v 5.92688157 6.13252802 3.39197542
v -0.33929777 8.57804156 11.66175287
v -21.06784487 1.98131823 -2.95778982
v 4.85884761 11.47697163 9.1503128
v -18.10745548 5.82120635 -15.18533416
v -21.07853065 2.2885054 -3.34466909
v 7.15236244 7.59401587 4.12180857
v -17.89927537 5.75687954 -14.24517337
v 17.90438824 5.75669881 -14.24540041
v 1.69251191 12.84624045 9.4297825
v 22.31839229 2.9169711 8.78488109
v 2.13444859 12.75477385 10.45424881
v 24.07332247 2.2919797 9.65702494
v 4.20303076 12.10113853 4.29668671
v 13.92101949 7.33267832 17.33234031
v 2.35224089 12.36437043 10.93282153
v -10.95679508 6.11556281 3.04770672
v -6.70779782 7.2311152 -5.99190854
v -5.15912202 5.70274785 3.99052757
v 15.87822675 5.88765344 -7.72451493
v 5.57483323 7.76574086 -3.31223085
v 14.85769852 3.56250509 -10.77152205
v -6.77182813 4.91673852 1.22395077
v 16.18992633 4.05077776 -9.9707828
v -0.24526312 6.49241071 6.38675379
v -8.08988092 4.60913537 1.25004816
v 5.12810241 8.30671465 -3.45497845
v -17.83331896 5.53821381 -15.14047448
v 1.78741042 6.50328769 6.52905889
v -6.40177722 8.1303264 2.32842809
v 15.68298938 5.78630503 -7.32807592
v 15.05399641 7.05228067 -5.0772863
v 12.28814834 4.94395635 3.1514101
v -6.7919368 5.3522014 1.08669571
v 15.41424057 5.47216703 -7.09730466
v -3.65236784 7.29487516 8.25706773
v 10.74106144 4.71759966 1.7848876
v -5.9118335 9.9075953 -4.94923763
v -2.22372507 11.06167529 10.43318046
v -6.15305828 5.59196686 1.04293958
v -3.23088506 6.909461 7.12421106
v -1.1122732 6.33410158 6.41167359
v 17.08545 3.35565958 19.94525201
v 5.45909696 10.51082828 -0.09319069
v -3.74400135 7.34203548 8.10352045
v -1.80769198 12.19145013 11.32185935
v -3.71218299 9.71787633 -3.25605169
v 17.27265436 3.00147752 19.8440597
v 4.85574673 11.08506034 0.51666583
v 12.82317841 7.77244823 -5.01182916
v -3.64616272 12.36177367 5.4624667
v -8.51234953 12.82754257 13.14122164
v -19.86204211 1.06073435 -5.0304124
v 8.30106406 7.6581429 -5.85594523
v 17.27580752 2.66317552 21.09418292
v -15.56261822 5.72850262 14.00143921
v 2.49490821 5.75619096 2.51002033
v 9.98121093 7.41578404 -5.98960118
v 2.40901883 7.88991082 -4.76949756
v -21.16691018 1.57977383 -3.21599307
v 9.4124237 5.52813894 -2.36083833
v -7.2202696 5.58258506 4.31541783
v 8.48274555 5.6304433 -2.62923799
v 14.02397584 6.20002516 -6.7840651
v 2.35874606 8.30961799 -5.0526854
v 6.86219351 11.23016385 11.57449883
v 7.87749013 6.3302449 -1.8138183
v -7.87018529 6.32888192 -1.81401286
v 5.97842285 8.25690343 7.30611958
v 17.98906344 0.50771813 -5.53475146
v -14.54510872 2.60892283 -17.98481094
v -2.47028901 11.49472551 1.30697126
v 8.84770899 8.77052907 -4.32917387
v 11.41931074 4.50970485 4.0966916
v 14.11443906 2.62463634 -17.78950187
v -14.10967422 2.62513448 -17.78910754
v -4.30270027 6.81366013 4.84886983
v -14.21322356 6.05010827 -0.32845118
v 14.20304712 6.05103809 -0.338119
v -16.34453113 5.90522807 15.54911685
v -7.9909112 5.5770801 0.56582512
v -8.16709668 6.68519322 -1.57116986
v -14.32277749 6.84620965 -5.85848972
v -0.93668603 10.39314947 -3.30543759
v 3.34259026 7.37819074 8.22599695
v -14.66001749 7.91276823 17.04826634
v -3.31637357 5.62337446 -2.31932188
v -0.51268443 10.27663947 -3.53217555
v -14.14369277 7.53059834 -5.45218869
v -0.63300135 10.94121451 12.58537863
v 2.98102363 7.14360649 8.13035889
v 5.36534653 6.7137927 2.06394019
v -5.93327713 9.60815697 8.42511416
v 1.87924315 10.96066446 12.95226369
v 8.87514415 12.21672991 12.86114027
v -15.35667714 7.31795102 12.74692457
v 1.07395434 5.32320385 -3.00664864
v 4.76158554 9.2603055 9.69545881
v -6.10431391 9.01554555 8.14549882
v -13.37569349 7.76580583 -4.27050662
v 17.62684315 3.95601573 7.48763601
v -14.41566495 5.36755792 5.58985479
v 17.46687006 3.50805449 6.90703079
v 14.44057056 4.15141965 -13.03232194
v -13.26740172 1.53067509 -21.01068175
v -5.04428681 7.08025281 -3.06890726
v 14.3396262 4.01384279 -13.8076283
v -2.26260088 9.65182507 -4.0483382
v -5.3733127 7.61390907 -4.34185857
v 5.27838039 6.18549465 5.16429501
v -14.35669149 7.7735472 17.17332915
v -13.00602272 8.92658685 11.05330098
v 0.73915539 7.52097531 9.7828204
v -5.22213439 7.32646013 -4.46533248
v 14.09373516 4.56802632 5.69960403
v 14.64274607 7.03576357 18.42303563
v -12.96960531 8.69702434 10.49302772
v -19.73014721 4.22009008 -1.58311724
v 0.58879581 7.04053587 7.21387217
v 4.86576969 10.7560184 13.57153132
v -7.96643875 11.04293858 6.18391247
v 5.43630864 7.42409226 5.63998268
v 1.04209603 6.75467621 6.78865294
v 4.89094454 11.92018857 8.4492341
v 5.48579574 7.48164859 6.10165329
v 16.15302497 5.07062935 -7.78892762
v 0.59616605 7.88762549 -4.06133434
v -1.21767293 10.6644353 -2.82014481
v 0.51230336 6.93537336 7.31985396
v -2.11454773 10.41471485 11.53752428
v 14.98655976 5.87729327 15.94789197
v 9.48693367 4.10750099 1.88745223
v 0.16405163 4.85826694 -1.53766196
v -0.85105692 10.65980676 -2.46234655
v 5.39414803 6.92634854 -1.2364384
v 0.53805449 6.50741921 7.81041644
v -8.00701008 7.81835759 4.19433418
v 2.59866181 11.85907318 2.30310966
v 0.18246271 7.96327588 7.22582011
v -5.0550006 6.48225518 0.5267253
v 14.63289078 6.67197266 1.4887096
v 4.20896254 11.9111843 3.46448124
v -7.17253906 12.8953896 14.64159893
v -3.66863737 11.50631385 1.48692101
v 3.3009095 11.85088483 2.20535244
v -6.38031678 11.14062298 14.84703813
v 15.71357247 6.35801091 18.61237446
v -3.32587897 8.87950868 -3.89148056
v -2.46167048 8.23393773 9.60650197
v 0.22070222 9.10153594 10.60038893
v 4.41200214 5.73802259 4.57322283
v 0.32991943 6.47542757 6.40437772
v 3.58796635 6.86072149 -4.93486545
v -7.52512363 11.01143687 7.69747709
v 3.90752006 5.67407069 4.33477741
v 13.19725404 4.66893184 5.55726793
v 3.39508414 6.38357001 -4.35971589
v 3.96395016 5.33927809 2.08911821
v 4.16944127 6.17950947 -3.74473624
v 8.12697346 11.39306007 14.62890713
v 5.94228776 6.72616187 -1.22922412
v -5.93820926 6.72596769 -1.22904646
v 0.82793663 6.63588536 7.26046526
v -4.74035886 5.91031405 4.87514888
v 0.39713893 8.70362641 -5.65928812
v 14.11932787 5.72673261 -8.20876512
v 7.8204816 4.63911053 1.45711631
v -0.63610881 11.56553339 12.62162128
v 8.13383692 7.78284125 6.52895807
v -5.26210713 5.77018524 -1.65026244
v -13.71705903 2.88727376 -16.21060632
v -5.35905142 5.96255998 -1.65504371
v -13.8046021 2.6482895 -17.20129979
v -4.68945127 7.61926429 -5.07760595
v -2.06553226 10.55683622 -3.03276432
v -14.62853969 6.00299612 15.58630201
v 1.79820394 6.87290394 7.62083489
v -13.8918315 4.88330549 6.0791398
v -2.12355051 10.52227733 -2.82758502
v -6.0611447 6.3180266 -1.36459602
v 6.06161035 6.32892748 -1.35684289
v 5.16344511 12.34019262 12.58675133
v 6.46652599 8.51966744 6.33682232
v -1.56393242 7.29320597 8.38638902
v -19.76092747 4.19096183 8.53390557
v 21.17166008 1.92211997 -2.54880633
v -1.43635837 7.25119399 7.90657879
v -0.65683133 7.10086709 9.69466417
v -5.43566337 12.01194046 14.15226649
v -7.32646499 9.63449988 -5.83376708
v -1.56753256 7.52270574 7.90404252
v 3.56430086 8.80692742 8.60926245
v 8.60856341 5.89708752 -2.74454651
v -6.09124533 7.57325559 -0.31914986
v -2.82912986 10.82720419 9.96198951
v -0.03904757 12.96183333 9.96233605
v 4.88051866 9.20412223 9.8461091
v -0.43092316 7.185552 8.30537034
v -6.06187511 7.54964649 -1.42648346
v -0.85646152 5.53978068 -3.73097273
v 0.24414336 12.49465365 10.60893278
v -0.82289266 7.31359769 7.83875528
v 4.59495475 9.26547326 10.02132892
v 0.73956466 6.83466724 6.2349881
v 8.36034896 10.6526834 6.33193201
v 2.23261377 7.4278119 -5.12112506
v 6.33578496 11.46873287 4.94968013
v -0.86483117 7.05272355 -5.61359123
v 8.18420828 10.44276615 4.8460942
v 3.36538456 9.21014998 11.23698474
v 3.32263395 6.91671058 7.24075018
v 7.05010214 10.93546086 4.43263509
v 6.81571767 9.50149854 7.36837689
v -5.23434074 7.62189017 -2.06734988
v -1.51078506 7.1257615 -5.32664604
v 3.63240892 9.52770739 11.49025604
v -5.1826949 6.88475928 -1.35564375
v -3.08191217 7.76368854 10.01155279
v -3.03935276 6.98290598 7.69531573
v -13.37705125 8.88024432 15.37124649
v -12.34165343 5.44275648 3.40226201
v -2.36050785 7.71157555 9.95224251
v 7.94381996 5.588565 1.50297648
v -0.94219808 9.13553769 10.97921522
v -0.84884562 8.6352409 -5.55997859
v 3.63924512 5.39519249 -0.9538077
v -2.31439665 7.87218047 9.84494328
v -0.67830195 9.24118827 -5.00168819
v 19.86942387 2.99535866 8.44151252
v 2.723486 12.79748114 10.72061745
v 1.26104285 10.57391421 13.53570691
v -6.03644484 9.08097469 -5.40620576
v -16.25713444 6.31022213 -8.49583466
v -5.7958784 7.06887471 -1.74275407
v -13.03323308 6.81423146 12.49022527
v 0.00226593 6.16443675 -0.82094443
v -19.99088691 1.40632402 -4.31828644
v -6.17370578 5.89771262 -2.74887352
v -4.5420516 12.13268205 12.620268
v -5.95348774 9.28961635 -4.78758789
v -12.73187276 9.93187394 9.07209328
v -1.7701278 8.24021454 9.72987991
v -7.98308432 9.96355937 5.73558863
v -18.98230961 4.57634536 -0.29078586
v -11.84378089 6.64961527 -6.00278141
v -2.13259512 7.96248871 9.89736023
v 16.12885873 6.69851311 18.86788479
v 0.51021613 8.52168353 10.73757669
v 2.47858696 7.50519272 9.2397379
v -12.68115487 9.14450276 12.44201228
v -10.01594122 4.12961939 2.1149908
v 4.47532968 8.86337283 -3.75634363
v 3.88834831 6.63159178 5.07579449
v 12.85076816 9.7953998 12.09550101
v 3.43698185 5.44142934 0.20776434
v -16.22932661 4.15357279 -10.01214727
v -0.81916163 10.17605994 13.76920787
v -15.57049439 5.43416259 15.66408836
v 4.68457664 6.95832673 4.77346963
v 3.60510894 5.63508043 0.09518604
v -13.79803439 7.39563543 -4.62415805
v -5.39830158 7.03198157 -2.74897994
v -0.64901528 11.64990949 12.38250707
v 17.4691763 4.64400382 6.55618038
v -1.78596566 6.04123806 -3.10003293
v -14.98421319 8.1303671 11.9784966
v -0.13919139 10.88097217 12.81784746
v 18.63198199 3.4946405 7.01425458
v -2.91939889 6.89631065 8.46227392
v 3.79481372 9.19470981 -5.27179401
v 15.09643483 5.21478586 -8.08171273
v -13.64825268 9.7913045 10.27484893
v 10.14736785 9.52870442 9.08805324
v -13.37704676 10.03945547 10.47071738
v -14.13085161 3.9101986 -13.66125367
v 2.65898593 5.5987265 3.17481867
v -0.24149709 10.28830922 -3.02073292
v 21.78177145 1.77826593 -3.08383566
v 4.13387825 8.71628572 -5.22275688
v -0.45121839 6.07286 -5.10141297
v -17.88124517 5.63179657 -13.07428686
v 4.17888207 9.18971569 -3.22164702
v 2.37511734 5.7477076 3.35407628
v 3.48799325 5.29372609 0.32718756
v 13.02958402 7.49059013 10.02675397
v 2.30331504 6.98842662 -5.35035671
v -1.92303597 9.22609874 9.48939898
v -4.40274208 10.91137378 9.02723359
v 4.14864738 9.50197987 -4.80219869
v 3.51758006 5.24772747 0.90709334
v -2.79350056 9.52887395 -4.74363898
v 5.21175593 8.80265438 -1.85286234
v 4.19092001 9.17313211 -4.36494078
v -3.98238515 10.63999236 9.19299469
v 3.79138423 5.32051598 0.65184463
v -3.91506352 9.1591214 -5.30966327
v -1.20537211 11.82313301 0.94971819
v -14.30218712 2.50783134 -17.27724892
v 14.30698034 2.50764164 -17.27734601
v 12.3273156 10.48698803 10.02278451
v 3.79094882 8.34509214 -5.04936607
v -4.05923086 11.24714773 9.23533752
v -13.99640999 3.84103377 -13.64281569
v 7.98241664 10.47966414 7.24119605
v 3.92169135 9.23457911 -4.75711869
v 14.23063986 5.76788274 -6.60943752
v -4.4142042 11.3595109 9.3349316
v -10.97613077 7.43657308 6.99826324
v -13.95803138 5.21545877 -7.60199212
v 0.70494929 8.58417685 11.91387852
v -4.37078555 10.30512843 12.91819286
v 13.54681988 6.24126715 -6.49731148
v -4.82713604 11.17001561 8.89205559
v 2.76509955 8.19588885 -3.93355564
v -10.61272075 7.12016393 6.73741525
v 16.8670128 6.10235345 0.68958189
v 0.99516144 5.96660934 4.80419686
v 12.5830933 8.22207418 11.2948342
v 4.94987132 7.43043405 -4.28165694
v -2.52400677 7.0721033 8.90911864
v -7.64046333 8.85956208 3.45520997
v -15.76711342 4.89817881 -7.84594809
v -14.18752928 5.92007375 -7.9840694
v 6.74137201 7.21260104 -6.31156196
v -7.37580496 9.34030324 2.48824416
v -3.08563741 9.97093964 -3.572068
v -7.87748714 10.17768432 12.90633305
v -14.17174258 5.76929501 -8.14899254
v -4.94961703 11.69930472 3.78030636
v 17.87455946 5.00659978 -11.97177504
v -6.56637474 8.21918167 0.5036985
v 6.57086474 8.21973283 0.50380983
v -7.06843333 6.99116304 3.80981586
v -5.39560474 9.55311637 -5.5905333
v 2.81451159 7.1230893 -4.64985307
v 15.80394009 5.1422005 -9.87009909
v 6.17531111 12.6305068 12.68516838
v -15.03772576 7.57606184 18.35813226
v 6.30972249 7.72822523 0.65609779
v 6.53825697 7.74430544 5.10587235
v 15.44903882 5.66483154 -8.31872981
v 5.27880535 12.09322987 13.79614937
v -10.81661624 5.14384579 3.67343694
v 14.06783775 2.98279458 -14.09045206
v -16.54126218 4.01177405 6.28727995
v -0.2979537 5.49816303 -4.31040392
v -14.93254084 4.58911633 -11.56934115
v 15.30232214 6.69407389 -5.76258353
v -3.8307748 8.55325245 9.87569964
v -16.06345946 5.01424817 5.68313695
v 15.3133918 3.86064802 -13.15150711
v 1.43979756 11.69502757 12.50229495
v 16.80755987 5.35579818 20.99337597
v -3.438927 7.97237426 -4.91398866
v -16.26177082 5.15956229 5.76319632
v 16.2712064 5.14913939 5.7622777
v -4.09531256 6.80893487 -2.18667304
v -6.39929921 7.68335509 -4.40160912
v -2.1231067 12.16995683 10.99888548
v -24.38371507 2.60408107 10.09657229
v -0.17419723 7.00812153 7.36194212
v 15.72878261 5.45227346 5.95735749
v -2.37159301 6.42369547 -4.91939092
v 6.3170109 5.66663889 -2.41679791
v -0.54056662 6.6684431 6.63637006
v 2.01988448 5.83692733 -4.41008538
v -5.50355559 8.09029205 -4.02178954
v 15.88560553 4.91262568 5.63038504
v -1.98958556 12.45940991 10.64551598
v -1.06975972 6.85754219 6.80428654
v 3.1824678 10.02618562 -4.24597069
v -16.86112621 5.98662017 -11.5961288
v 1.60659602 7.14634515 8.28215035
v 7.0648597 4.93928935 1.29597582
v 6.23527638 8.18693163 7.21357492
v 2.80936698 9.91478737 -3.80686024
v -17.41926201 5.8857251 -11.85297075
v 1.07726144 8.06844736 9.38886464
v -21.26205907 3.38703507 8.30482216
v 3.34929016 9.82830444 -3.30568032
v -10.07757194 8.5931856 8.91122547
v 0.95682643 8.44966428 9.38531939
v -18.07361617 5.52551305 -11.54812269
v 0.68027678 7.32556169 8.80416972
v -14.37905337 3.02488722 -13.55797468
v -19.98016827 2.8524419 -1.54750475
v -17.79273718 5.72748094 -12.22941312
v -0.77936427 6.53050552 -2.90343052
v -15.12149579 2.98534952 -14.21024666
v 0.72899403 7.72766136 7.85559353
v -16.33616055 6.19909087 15.5075597
v 4.18581536 8.64531353 -3.20287035
v 4.78155305 7.92389801 -4.85208945
v 11.44721193 9.21997913 11.32022153
v 9.63618512 8.68233587 -5.90475906
v 5.04227669 8.21495269 -4.33227513
v -4.51776549 8.97021798 -4.38998418
v -7.31274181 6.18866947 -3.00834359
v 11.07070011 9.36869249 11.12404165
v 6.85053683 6.56222007 6.00951006
v -4.40962234 8.57216916 -4.7290573
v 1.37882061 5.61249151 -3.76572468
v 6.03608524 8.62667353 8.22022687
v 0.81590205 8.70712349 11.61608884
v 5.84318809 7.7380107 -4.28748938
v -12.6669201 6.66137351 -6.77454439
v 6.34018534 9.20266365 7.9141383
v -3.87749225 6.5336415 -0.95061468
v 8.66718959 7.43337212 -6.6346486
v 5.98693907 9.44170915 8.40122947
v 8.07195004 5.7804767 -1.92786504
v 4.16930385 5.12095664 -0.61910178
v 8.2873842 7.38091783 -6.8268411
v 7.97901254 6.43771963 -1.84351097
v 1.94429122 10.29133205 -3.16593202
v -6.17534099 9.08401471 -4.87852385
v 6.35493767 5.81360651 -1.74869032
v -16.58294032 5.27224996 16.66127785
v 4.17613295 12.18485703 6.33614195
v -6.10736848 8.95013695 -5.4176003
v 10.79117589 9.60753 9.95279741
v 3.30438455 7.37401367 9.87483032
v 5.061879 6.62217114 -3.31678918
v -6.56185113 8.91304851 -5.50085651
v -3.79120798 8.04358394 -3.10794943
v 13.72854095 9.59249313 10.71112586
v 2.70799804 7.52380808 9.78734326
v -12.67627501 8.45844524 14.44249143
v -20.93225908 1.18082768 -3.65106722
v 8.21110646 4.37299731 1.07713812
v -3.2410656 12.22226213 10.64250398
v -1.78362656 5.57135557 -1.52204694
v 15.1478443 3.45203702 -12.13334487
v 20.78702563 1.79437153 -3.81329875
v 7.75751778 7.90155181 4.18745094
v 2.08806143 8.38574412 -4.42665029
v -16.71560148 5.71966004 17.24091367
v -6.81507912 5.96724789 4.47059509
v 15.20488494 8.20595513 12.52084794
v -1.02203936 10.71602214 -1.88677559
v -0.60886988 8.3105803 -3.79672189
v -6.95185387 5.66776139 4.09439283
v 2.43284956 8.66861605 -4.97464811
v -1.08069915 11.25772149 -1.07174183
v 5.18731597 12.21072719 4.83567242
v 16.12278991 7.02638624 0.6826332
v 4.31859302 9.8518284 9.30807599
v -6.62347064 6.11534996 4.15736412
v -18.23599707 3.62024028 8.17437165
v -5.63855809 5.97929964 -2.61733561
v 7.20392277 8.3606208 4.07431964
v -10.77533019 8.32687111 9.060282
v 14.05921623 3.87771256 -13.44070888
v -13.26609325 4.38384367 5.02100334
v -15.20899554 2.9021314 -15.55970555
v 4.77192927 9.99493374 12.52533869
v 0.14069865 8.60937746 -5.73904576
v -5.02030616 6.71954711 1.69562343
v 15.43945537 5.64536366 -7.49843083
v -15.08159513 2.77553906 -16.05934885
v -15.91754787 6.23792131 1.4616248
v 15.91707736 6.23842617 1.46159436
v -5.24644664 6.69396859 2.5221294
v 5.12302688 7.78754821 -4.25454665
v -5.65242989 6.73046665 0.15265529
v 5.86424262 5.76720087 1.01231541
v 17.30698808 2.98566991 19.76977154
v -0.28267422 7.09107228 7.99404344
v -14.73839983 3.53754122 -10.87777047
v -3.22121423 9.92799224 11.47764416
v 13.81361795 1.81002903 -20.98552519
v -4.3740048 11.84577719 3.78534976
v 5.22369641 7.20162698 -3.02134421
v -4.56626826 7.19256781 0.37746582
v -15.01090524 6.40883112 -8.5164691
v -4.91997495 12.12445636 4.52125024
v -13.97567174 1.82055349 -20.08238674
v -17.23757679 3.60002632 7.5911861
v 12.76384646 5.26819462 3.70894842
v 7.33551968 5.21003223 0.05377635
v -3.58655295 11.19924543 0.55076813
v -1.867818 8.04701791 9.51366082
v -1.87237111 8.10995224 -5.33737215
v 12.50949149 6.43220273 -6.16506485
v -15.81411354 5.17394642 -9.77641699
v -2.02931315 7.84640964 -5.38808071
v 12.58431364 8.48707946 -4.53637524
v -5.87466589 11.68881312 7.88845896
v 12.74915762 5.77773729 4.18477986
v 12.2373946 10.13469136 11.39556721
v 14.20521296 7.48124343 -5.5644432
v 12.83490827 8.2799875 -4.04443186
v 10.92733001 5.64597682 -6.88258373
v 13.98222152 7.34356762 1.03754189
v 12.25816272 9.66002612 11.91443865
v -6.34504652 11.48789902 7.34688658
v 14.71385419 7.13957131 -7.37948016
v -4.81279821 6.78303596 -4.02788749
v -13.18217385 7.39703127 0.36455426
v 13.14291995 7.39175485 0.35130397
v 14.03394765 7.13766762 -5.26068552
v -9.75432547 4.35849742 2.80312434
v -1.07708314 10.70084337 13.59499255
v -15.31174427 7.2511335 -6.60532991
v 0.93205786 12.17060098 3.44751416
v 2.09665177 9.7428107 -3.97706765
v -15.52659515 7.17201702 -6.66433623
v -4.15012948 7.02650425 7.17020593
v -6.14123132 7.74622556 4.48791094
v 3.99309708 8.15306767 -2.99963582
v 9.76677604 5.37663576 -1.99768784
v 15.08464074 2.87593972 -16.60979519
v 16.7266816 3.97201603 22.64590545
v -5.118538 8.79768229 -2.00612508
v -3.29571449 12.48962406 9.71695062
v 2.50090365 7.17497899 2.99215976
v 15.05834899 2.74023071 -16.04843155
v -2.9485979 9.05073179 7.9009648
v -7.17056591 5.2253066 1.25279671
v 2.49193859 5.6670616 2.76342569
v 9.27775952 9.29470195 5.96861685
v -7.99766338 6.57302983 -2.20749195
v -13.8587689 9.17262576 10.04168852
v 6.38155877 9.53185907 -5.78402344
v 10.7901445 6.024709 -7.85824631
v 2.30880749 5.83583918 3.28834392
v -13.90267412 9.35359214 10.30018547
v 12.56176953 5.92428518 4.76166209
v 6.26917282 9.74748591 -5.51639003
v 2.41642319 5.58441929 2.99552614
v 12.51147958 5.56757432 4.9604772
v 6.48131118 9.23081093 -5.47099598
v -19.82157833 3.99151602 -0.93602507
v -9.03085651 7.55949133 -5.64030868
v 13.30128733 7.30136856 -4.60023192
v 12.73108111 5.81553485 4.95416117
v -20.85491187 3.03772614 -1.86550522
v 0.33188294 6.30225409 6.20907649
v 15.49092907 4.63850858 5.57078275
v 2.09134902 11.27108544 10.66829534
v -6.89074072 6.31992283 5.77168751
v 13.50093255 7.23077987 -4.40337017
v 13.71133376 7.81910107 10.4332305
v -2.7705778 5.94232062 3.91275616
v 5.78901195 10.87488655 11.07439099
v -6.64866603 6.59604818 5.74712768
v -19.87679668 2.97694981 8.42144792
v -3.82162303 10.62693722 12.39251547
v -6.93951085 6.46564995 5.57622459
v 4.98608745 11.03512925 10.82330045
v -14.25971583 3.91872527 -12.02988217
v -3.5514175 10.79121398 12.56366352
v 21.4035419 1.79554556 -2.66349666
v 5.18781076 7.33339865 -1.94396354
v -0.25524053 8.78911604 8.9483703
v 5.13692258 5.50162837 3.38222878
v -14.99022824 8.37798819 12.21437177
v -15.78290311 4.32609652 5.86950747
v 8.00634912 5.79224988 4.66385408
v 20.99210784 1.74469249 -3.05946123
v -13.34645172 7.85978554 10.88312008
v 3.78443115 10.32496823 9.41808848
v -2.7842418 10.45800019 12.32186293
v -13.54430005 5.25655885 -8.18895146
v 0.55735894 7.71311778 -5.90768741
v -0.16108705 10.57478129 12.38691267
v 9.72022626 6.59052903 5.85199184
v -3.63660952 7.4491577 8.86369061
v 4.2148566 10.51233951 13.09252917
v 8.55559305 6.23709232 5.80758063
v 0.83641811 8.69168929 -5.55508006
v -15.91531781 5.79730225 -8.03680749
v 15.93929883 5.87989975 14.30714613
v -0.68289436 8.30965197 10.59855992
v 18.05057915 5.70680169 -16.14602857
v 16.49485206 5.02784738 -8.68640129
v -15.03527463 4.73275603 -8.13645086
v -1.44878578 7.73071146 10.52776399
v -3.30533341 10.69018298 -1.92586145
v 2.26276556 7.28837205 9.11510527
v -3.20436067 10.42759335 -2.48811925
v -17.10959683 5.04511581 6.62022264
v -4.74900801 12.08358368 7.90310823
v -6.33423228 6.4000326 5.08265272
v 6.82029729 4.68593888 -0.00644377
v -6.81607541 4.68646092 -0.00650677
v -3.10151616 9.99955854 10.49666185
v -0.78567231 8.74774074 11.75346779
v -14.95896552 5.61369691 14.95827992
v -0.12775872 6.4622705 -1.68527429
v -6.41437641 6.38584787 5.4355491
v -7.29198489 6.83279715 -6.02625384
v -2.67490594 9.96365272 11.22598304
v -11.55797126 9.71448381 8.72726389
v 7.40468227 6.89046289 -5.5220339
v -3.74460181 12.27405995 7.19149983
v -11.70694564 8.4712879 9.63389681
v 14.68938174 3.49499674 -15.41788813
v -7.16923579 6.60561968 -6.46740801
v -0.24244609 9.47964824 10.88092736
v -1.79584486 10.68039826 10.94526537
v 14.107126 3.15601287 -16.76882577
v -21.81039334 3.54332848 9.27708437
v -6.81961319 6.6145011 -6.35669125
v 14.1261734 3.28392711 -16.61070335
v 4.36774964 11.94830485 12.98146065
v -8.18148754 6.66907492 -7.10458934
v -5.34672184 6.94755357 -4.98855277
v 18.02086538 3.28176576 7.66969763
v 0.28939552 9.41168507 -5.09809326
v -5.42450595 12.38126694 11.99255437
v -4.94054778 9.06230407 -4.33680322
v -5.38001036 7.45734008 -5.40120156
v -5.55880045 5.38534391 3.27770519
v -9.98895043 9.17641335 -4.78730259
v -7.73149713 6.39791755 -6.82704051
v -10.34525725 9.04616561 -5.4738997
v -5.51137761 7.6986739 -3.83017584
v 0.42179538 8.62586806 11.38433325
v 10.04294919 6.62324136 -0.41336813
v 6.77829875 7.11283743 -5.33625563
v 13.25624841 5.52952134 5.43772763
v 13.66349718 4.92741609 5.56046403
v 16.15049169 5.60924574 20.1957391
v -0.57614883 8.64629861 9.61669634
v 10.63227675 5.81383504 -0.75415198
v 3.46037437 11.09037261 0.48083423
v 2.88910222 6.45539509 5.94757874
v 11.90982393 4.14020958 3.81985078
v 5.3112223 6.07262251 3.71086145
v 2.30691126 8.41595155 -4.90586192
v -0.21235846 7.10238168 7.6486248
v 3.26287071 11.10291243 0.21834221
v 2.49085343 8.56286577 -5.11666418
v -7.33795064 5.75635078 0.75507232
v -12.89006538 5.74473892 -8.27958346
v 19.44269305 3.55092683 -0.80261689
v 13.40395988 9.35110703 12.19242886
v 16.22704875 6.43685703 15.19139701
v -17.94881326 5.33679858 -11.87055509
v 17.9529866 5.3364752 -11.87034
v 5.31483626 7.32677904 -4.1591823
v 11.80153216 8.41199218 9.17158354
v -9.04207255 9.29641558 6.13158215
v 8.71477897 6.28720452 -2.63601781
v 5.25725043 7.30103061 -4.31903328
v -8.75479614 9.22033575 5.62892796
v -4.88541569 10.38878382 -0.66973164
v 5.32989292 9.77219212 -5.41782211
v 3.06955795 5.63444785 -2.47081908
v 8.79870434 12.20307432 13.89617512
v 15.07433883 2.99483364 -13.65994819
v -4.35424155 9.18668464 -4.17844069
v 11.44648302 8.57241113 10.64601861
v -7.6004977 7.58167061 -5.11896482
v -4.30557822 6.61453022 -4.88813194
v 5.90582442 7.41674896 -1.89926574
v -6.16195986 8.20350998 6.53043681
v 6.45210153 6.47056938 -1.71552429
v -2.87494643 10.44854408 12.45412452
v 16.25632337 6.45893212 17.11443037
v 11.45037181 9.13485209 7.38297761
v 6.53008505 6.53727935 -2.7376248
v -7.57520074 9.33008834 2.71566659
v -5.90100731 7.83951743 -1.81179045
v 18.18544199 5.18373301 -12.43167825
v 0.82390295 10.17637212 13.76975456
v -8.07120544 10.54076386 6.86297172
v 5.79694638 8.13473574 7.80951949
v 7.02585524 8.09486458 5.03446699
v 5.03942414 9.03741676 -2.23398852
v -6.35326848 11.30550505 8.01898416
v -8.38387964 10.6224222 6.59451492
v 21.89208417 2.24887733 -3.19258823
v -0.15865071 10.15738372 12.22428905
v 0.16338902 10.15763242 12.22390667
v -7.98047934 10.43776232 6.94158333
v 5.70611161 7.93234178 7.64161272
v -11.56922763 5.875822 3.77984369
v 15.41724884 6.20732478 -8.14542638
v -7.12263074 10.96957799 8.01593631
v 2.8763109 11.70498145 10.80315146
v -13.17102801 4.61356936 5.03700811
v -15.41162663 4.74737542 -8.85823719
v -2.98516971 12.01186466 3.38808587
v 4.46110462 6.54342435 -4.7778898
v 0.00226593 9.98088045 12.27343111
v 7.61000945 6.41528307 -2.55300152
v -5.92665603 6.31858449 0.92384888
v 6.39084199 5.6062793 0.67125416
v -18.25201678 4.07957665 8.21947405
v -5.33200797 6.6153525 -0.83544433
v 14.84050776 5.61934825 14.12940423
v -4.43072803 9.38531117 -3.68556748
v 7.72647314 6.49262804 -6.89740925
v -2.34541272 5.88251891 2.73343596
v -7.29129033 5.07891404 0.96892738
v 15.14142745 5.45395459 14.77931171
v -4.0668841 9.46544708 -3.20757394
v 0.53179952 6.66543557 6.65012461
v 13.74001091 1.82296653 -19.76172509
v 15.84698196 5.27383998 15.18021682
v 0.74784184 6.63972636 6.41523975
v 3.58237289 6.41138531 0.00359339
v 16.11834024 5.82457385 21.38174762
v -5.94195541 8.97099245 8.36849698
v 2.78495204 8.11063933 9.15570199
v 2.91532544 11.80632164 11.9841808
v -2.99091926 11.59428187 10.20153838
v 16.28411029 5.41891511 21.96646494
v 15.41522789 3.44314515 -13.87059287
v 14.96253691 3.78244941 -10.40376244
v 16.44246722 4.4469479 5.87983963
v -3.42613102 11.88080547 11.11427597
v 3.43164755 11.88109674 11.11369941
v 2.90691266 9.15588982 11.18402334
v 2.51915549 9.27411345 -3.72546105
v 3.98143741 5.4129613 -1.25750554
v -15.34405256 6.89331806 17.20677861
v -15.49143991 4.74586456 6.88667044
v 17.24784285 4.48178574 6.21997624
v -12.63785011 9.16184736 13.57072623
v -10.29694568 9.11617662 9.43779385
v 5.33693264 6.77837418 1.20608749
v 3.40325382 11.75973079 11.51147899
v -3.39879332 11.75949479 11.51164479
v 2.5084219 10.33770147 11.78420771
v 6.4800535 5.74725726 -1.99059081
v -5.84863815 10.04521062 11.97223509
v 21.35305851 3.24194351 8.11495606
v 2.71155431 5.24872899 -0.55495267
v 2.92474701 10.29053555 11.91876435
v -7.27826918 10.51940013 11.91549319
v -3.68243188 12.0051655 11.12696478
v 2.37066973 5.3297865 -0.89700773
v 3.32640101 9.73465782 11.263983
v -0.68666805 8.67352466 12.01903581
v 0.95955342 6.4600718 6.50957832
v -3.2419816 12.52512621 10.46782337
v 2.38135943 5.60219782 -1.85830774
v 3.36773822 9.66827907 10.86691665
v 4.87348866 6.36936213 -4.26462712
v -3.03991774 12.55135075 10.75929404
v -1.14220178 8.45508671 9.77342366
v 1.14676124 8.4553776 9.77325861
v -3.71610726 7.31260402 3.78936029
v 5.43591468 6.90724588 -4.98974734
v -2.99446171 12.15117717 11.1015065
v 4.25798622 10.64066227 -1.20905505
v 4.21177962 11.39613107 9.35967664
v -6.67106525 9.81336092 8.18749661
v 4.61521016 10.3431 -1.0597979
v -4.35069854 5.5048114 4.22382428
v 16.00167639 4.99715973 -7.73194897
v -2.6859601 10.42806648 11.15524835
v -2.19890236 10.38624718 10.76113276
v -1.51456603 6.38310548 7.55667388
v -6.17503814 5.99455161 -1.64527075
v 13.07389701 8.11037495 9.61527361
v 1.74451997 13.0641627 7.11217797
v -5.71224765 12.12729211 5.17518244
v -1.33072394 6.14333181 4.98257283
v -6.56065171 5.99964655 -1.83387655
v 18.68818916 4.55875131 -0.08069957
v -17.1555215 4.41937905 17.76312946
v 6.66667159 12.95514463 13.65309668
v 12.16518564 8.56593753 -4.94044957
v 14.92231212 3.26364892 -12.10213444
v 0.75016232 10.07476344 12.68116682
v -5.32869873 9.11195062 -4.28614993
v 18.60891361 4.82633282 -0.32962522
v 3.40807504 11.54298368 11.0701116
v -8.06091921 9.56012808 4.95447372
v -11.43558812 9.28738292 7.5357198
v -0.2974968 6.28583706 6.05228457
v -3.01264483 10.45584854 12.30498808
v 6.90232644 13.0979236 13.53191744
v 2.60031382 12.7155924 10.84485052
v 15.86757084 6.49778721 -7.79654763
v -7.09006629 6.47762478 4.96381781
v 7.09286246 6.48014088 4.95459322
v 2.9861589 5.82455892 3.94034479
v -23.22882588 2.48317144 9.58514684
v -3.58886629 9.97801856 -3.00939589
v 0.6301185 9.03784731 11.61742643
v -10.88845775 9.5153386 10.52319781
v -3.76990138 6.19384357 -3.66578034
v -5.62815797 10.77589554 0.80753884
v -4.39617735 7.12992886 7.55400692
v 5.43308453 12.2202774 7.59826464
v -4.22976016 6.22938045 -3.86455437
v -22.50156521 2.90323896 9.40886351
v -13.21958156 8.49950015 15.72067343
v -4.89636473 11.19388312 1.01432805
v -20.15917233 3.89809905 -1.74202459
v 10.27683552 9.19134492 9.36743706
v -11.47401676 8.60241953 -4.17132592
v 2.18187628 7.1070905 9.44602103
v 5.83201947 10.95416173 8.34361377
v 13.77290025 7.87628174 -4.02648119
v -14.13838722 7.43981959 17.48570834
v 9.84493059 8.13597699 8.48135418
v 6.68375257 11.15193462 8.11816747
v 4.09292454 7.0164936 6.47122809
v 14.59794614 5.08325318 5.03938829
v -21.79014203 2.19743426 -3.00864756
v 3.44978754 6.1054028 3.04439579
v 6.48955106 11.30373355 7.75170064
v -16.26194558 4.66484588 -8.2081079
v 4.6298486 11.64989978 3.78954028
v 4.65406002 6.59403843 2.23625088
v 5.36699107 5.51289444 -0.89786007
v -3.47211805 9.60631788 10.70782707
v 19.11150095 4.64729664 -1.11437714
v -2.25451522 5.96793274 -4.42096347
v -3.30875132 5.31611709 -0.36559998
v -3.6982014 9.40916262 10.44987532
v -15.4184393 6.64849351 17.62422771
v -2.19210014 6.29003505 -4.58545457
v 17.34994183 4.5469968 -0.37171081
v 2.05492266 6.79650521 8.68655066
v 5.92719562 8.07273982 -1.28717188
v 1.66216781 11.67081988 0.43413719
v 3.04840259 6.97318511 -4.76627943
v 1.02645851 6.31760165 6.29993889
v 1.61657473 11.73847423 0.77018042
v -1.61204814 11.7382935 0.76954654
v -11.42924371 6.71405186 -7.42889631
v -7.96497868 7.75225517 5.52480056
v -8.84793005 6.19337978 -2.70515314
v -12.2616527 6.50891288 -7.58320985
v 1.2899098 6.30302707 5.93169944
v -16.72831419 4.22734189 22.75698144
v -8.16902577 8.34070408 5.04644854
v -11.10152965 7.98730097 6.53848475
v 11.10562159 7.98748544 6.53832493
v -8.19221739 4.52279172 0.82205928
v -6.46631912 5.45632058 -2.16053066
v 7.21486247 11.8596165 11.61349432
v 3.46216753 11.25480284 0.74650373
v 6.51884212 8.52480271 6.22192624
v 14.38260683 3.37122074 -11.88892885
v 4.88297277 11.5304308 2.44550644
v 4.20763951 12.40254739 5.68450367
v 12.01793348 8.2051997 8.20769415
v 3.89600118 11.54631123 1.57687777
v 6.66612565 7.94320307 5.37982103
v 10.12994258 8.24309921 -5.49889493
v 5.92973935 7.498479 2.19493944
v 3.35060236 7.42326514 2.21054727
v 4.28103221 6.84856368 0.93038419
v 15.33874701 6.79661201 -5.7062748
v 5.71004933 7.83210392 6.87104132
v 7.16340969 8.88364767 -5.94706903
v -6.9587838 8.91205484 -4.70955545
v 15.56584158 6.34105466 13.46514698
v 15.63200263 6.76525818 -6.33006566
v 7.87410993 7.44690449 -5.14471175
v 15.93907627 6.62472608 14.01036394
v 14.63944803 4.70762561 5.18766176
v 7.15445658 9.73261447 -5.11176678
v -5.08018367 11.96183311 8.27666705
v 16.00986026 5.06134314 17.27206884
v 17.55457594 4.10593038 19.27934573
v 13.70661224 2.44147612 -18.94633882
v 13.77342752 2.80511317 -16.57258912
v 17.46740181 3.36009507 7.34093426
v -18.27533461 4.69427212 -1.11598686
v -8.09076517 10.18113024 6.13598664
v 3.4467774 11.98116655 11.32214688
v -10.80425753 9.64020686 9.98770619
v -17.85252469 4.55394913 7.31173805
v -7.66222475 10.84258162 4.97432025
v -3.95312023 11.79536849 2.57362046
v 10.39789601 5.61587693 1.84954973
v 1.2851093 5.96556899 -2.18157082
v 6.34849692 5.38966438 -2.37118579
v 6.28208494 11.45834096 7.50706281
v 3.27105608 5.86111672 2.42188109
v -8.38214099 10.71727795 6.08064954
v 2.1035423 5.34523712 1.90846774
v 6.0038408 7.10827872 -0.78045815
v -7.61596101 7.6208039 -6.42409727
v -8.32498684 10.53716558 5.35959213
v -1.91090412 10.96184073 -0.84948706
v 18.54090488 4.61822964 7.95042277
v -3.24662694 7.22263708 2.12872779
v -3.77313221 10.02891607 -4.35587116
v -3.83128527 12.1050501 3.93044431
v 1.30316406 6.58450204 8.78649575
v 18.54705137 4.57274709 7.08466066
v -17.50629872 4.29644399 6.82409049
v 12.51797261 8.96530302 12.4391362
v 6.13735447 5.94751713 -3.07046666
v -1.56780703 7.68486072 8.96365288
v -1.32790201 6.43262544 -3.7760251
v 11.70726081 8.4686594 7.3564872
v -19.13180454 3.07887627 -1.37030281
v -3.54367875 6.89567733 6.82347211
v 14.37118914 6.96074351 11.49281322
v -19.1150574 2.97148518 -1.60512195
v 3.57314195 5.72818222 0.65015262
v 20.63473752 1.76484746 -4.20865185
v -11.68404231 9.55780989 8.4029375
v -17.92797344 4.1186416 -0.46858919
v -21.40940608 1.4527543 -3.97717893
v -4.24419321 5.95572863 3.79876151
v 8.09647551 8.18815383 5.00533538
v 4.51804929 6.00008718 -1.135024
v -3.9864741 5.78292035 4.36840313
v 4.39323144 7.90963523 9.21527292
v -18.76587394 3.08772109 -1.69895826
v -14.31003043 5.74419522 -6.62710999
v 13.67993811 8.3227676 10.02048798
v 0.06155784 6.82272676 6.93616277
v -12.80786371 9.27871585 12.06969844
v 11.04284597 9.82128937 9.04326675
v 10.08920546 9.05822819 -4.44536983
v 4.70945126 7.37500211 7.90717552
v 10.94371194 9.86163814 8.64814368
v -3.70573216 6.84347248 -4.9689837
v 0.39696282 6.54732883 6.75708626
v 5.15411633 8.95156416 -1.80279868
v 14.88085056 5.42230128 -6.9320432
v -13.40825272 9.30945316 13.80581198
v 2.81728348 6.99709369 -3.68943686
v -14.4983192 8.79188383 14.71290122
v 5.13588 12.14559006 5.73217558
v -8.13152694 7.23532962 -5.24080203
v -21.85762797 2.12471745 -2.94221336
v -13.9913718 9.07810123 13.37683018
v -4.40330183 9.67771801 -3.97438202
v -4.73089714 5.29255952 4.64015274
v -16.12724406 5.15214467 22.13780045
v -13.8158988 6.50968512 11.81658173
v -6.56290343 6.29647281 -1.90131022
v -7.72549254 6.55226843 -5.81311135
v 4.59428334 6.00290501 4.45011301
v -2.35124144 7.37311036 9.31622998
v -12.44776294 5.76442039 4.71943913
v -0.03821381 12.72270157 5.34375576
v -3.7110448 12.15496103 9.76761549
v -6.6773402 6.90229732 -5.61814434
v 4.45219445 8.85615089 -5.04638693
v 0.84501928 12.62870132 4.64677908
v 11.40508195 4.04291652 3.52524674
v -3.76965269 11.69316981 9.73676652
v 4.54185369 8.94023198 -4.45868262
v 0.41948419 12.6949546 4.53630542
v -7.09219254 6.87952169 -5.5173837
v 12.19090606 8.84557639 8.14130233
v 4.64194105 8.84528661 -4.48686499
v 3.9606551 5.79441721 -1.54063952
v -1.68990992 6.06815939 5.46254885
v 0.58567976 12.55905328 4.05660833
v -0.58096225 12.55878554 4.05665464
v 12.40246935 8.41123974 8.3651601
v 6.95860381 9.74380549 -5.75131297
v -16.16034699 6.83158428 16.2119581
v 5.29410287 11.74234361 13.94447475
v 0.3781868 7.08552102 7.62815093
v 12.06114115 8.35242237 9.06075475
v -4.74294964 5.29313683 3.11190731
v 0.09503005 6.94234959 7.82609112
v 2.84916664 10.77292536 -2.26058124
v 12.24320426 8.89134572 8.78192808
v 14.25977857 4.85569557 5.99100262
v 3.37217408 5.24468111 1.47157401
v 3.36164924 10.97236483 12.66970133
v -0.65417786 12.63067671 4.27980179
v 2.71959572 10.57965218 -2.44912245
v 4.45905268 7.89204006 -2.89904433
v 11.48239854 8.73051189 9.22620218
v 0.18650725 12.66389017 4.97202558
v -14.64908376 7.00852109 18.5484375
v -17.53821865 3.69980337 6.7198675
v -8.33753524 7.47139747 7.30385964
v 16.17339129 5.05572989 -9.70728726
v -17.92941484 3.26213433 7.50768791
v -14.24161841 6.38240046 15.94076712
v -6.3973985 7.94517921 2.66160099
v -8.48022421 7.26450716 7.21533448
v -1.15575972 6.32976468 7.49447258
v 16.10538854 4.67437332 -10.43967871
v 3.20211268 11.41256678 9.87031791
v 18.21383684 5.7792235 -15.7498898
v 1.23058869 7.37994507 8.78734715
v -1.54986205 6.11043277 6.16984574
v -12.51255727 5.8728324 0.03187689
v 6.48560177 9.78918758 -5.46199992
v -1.88621994 6.63242003 7.468732
v -6.81150624 8.80819668 -5.36026727
v 5.97410276 7.10476708 0.80598906
v 6.11649113 6.74508828 3.62633151
v 0.31744888 7.05209098 7.91744232
v -3.28880136 7.1784376 9.00572311
v -7.43688974 9.89438707 7.30525922
v 4.38905437 6.66142952 1.30871457
v 6.08076007 6.87062832 -5.88591405
v 16.89159578 5.5679582 -11.43907511
v -3.06951874 7.17651001 9.33483227
v 10.60218359 9.73896933 8.82685722
v 5.0164099 6.28309541 -0.97144377
v 13.37047756 5.72945036 5.26323523
v -13.1832732 8.90636467 12.4434014
v 4.95265293 6.70976126 -0.95309811
v -2.5897115 9.53576056 11.50301954
v 7.19226236 9.27862847 2.20058051
v 7.77411928 11.04327577 5.94743311
v -7.34465129 7.36178491 -5.29435828
v -5.23866383 7.24753597 -1.79835611
v 1.38581029 5.96557497 5.14898405
v 7.16649489 9.42058068 1.57461933
v 7.84496973 11.04312379 6.05687987
v 7.44941872 6.32869969 -1.8930427
v 9.43801491 7.25340688 -6.67296372
v 2.96931897 5.26751051 -0.22819564
v -19.20466325 3.43542656 -0.90282384
v -0.7547909 11.28050982 -1.39774376
v 15.98346096 5.88560336 14.70570318
v 9.79373173 6.89923975 -7.43015399
v -2.52870234 8.39312589 10.19759656
v 5.79513268 10.54541928 0.4259577
v -18.56352815 3.38632109 -1.77412059
v 18.56796288 3.38571242 -1.77441093
v 1.92962609 10.82529974 10.87138648
v -5.01398192 11.43224078 9.00809582
v -4.53086431 8.84531126 -4.80983998
v 2.02400125 10.86231537 11.70579775
v 18.73643949 3.10265938 -1.59367345
v -3.8283177 5.35183918 0.6111927
v -1.61055184 7.87668578 9.1407159
v 18.26203638 3.68979198 -1.08616723
v 6.55065227 10.91686492 3.0890921
v -1.84331344 7.37037768 8.65305266
v -5.81562858 4.90203549 0.53913078
v 5.81475926 4.89920048 0.52929158
v 18.11471476 3.84888903 -0.60655496
v 7.99510918 4.62479809 0.06677963
v -12.5274164 5.84755785 4.83185159
v -12.09021413 5.31540759 -7.76053427
v 2.52948764 6.53952809 1.97980905
v 18.63002677 3.60644317 -0.78992556
v -18.62396541 3.61037154 -0.78527611
v -12.09904924 5.39743525 4.69471499
v 10.89447055 8.13725857 -4.56058742
v -13.41613039 7.7985809 -5.30971891
v 1.83411498 10.57512334 10.90141168
v -12.23491509 5.39927098 -7.96618706
v 12.23955072 5.39953536 -7.96633643
v 10.07329478 8.30995706 -4.63977111
v -5.88924682 8.98778925 8.62120293
v -0.78230322 6.05445712 -0.92913436
v 1.63245572 7.41612796 8.35313747
v 4.5628496 6.03538731 4.48334476
v -5.15857198 9.42887583 9.14199225
v -19.48476851 1.02974049 -4.51467992
v 2.08519581 6.77458771 6.87248198
v -3.3022288 12.35152367 6.43798775
v 2.59052854 7.78352909 9.58068297
v 2.51367107 6.25906211 5.86858288
v -13.94129769 6.08439046 14.3777703
v -12.59157442 7.49635872 12.33751146
v 12.16210119 10.47491088 9.85114205
v 3.95135134 6.61815165 5.09834308
v 8.62358236 4.17953593 1.15942549
v 15.57010753 7.14032786 -7.07881216
v 12.28162021 10.33821156 9.49246177
v 1.1358908 8.59607139 9.54638436
v -4.2824975 10.3397381 10.94772173
v 4.4417245 6.9249766 5.35857792
v -3.59489814 5.83187795 -1.79770243
v 12.59801965 10.31368049 10.27793636
v 16.77218057 5.67611405 16.96151641
v 17.84119663 5.75081147 -0.33550693
v -4.68717079 5.88490208 -1.36433024
v -0.24822596 8.64264507 12.49814998
v -3.08612696 6.65293497 6.02523477
v 14.91025364 4.53193752 -10.21029807
v 4.59897947 6.63435733 -2.53855838
v -1.80905235 10.03609992 13.24525792
v -1.34537927 10.64033628 -2.21910344
v -1.02900327 10.29742589 13.46443449
v -15.20966322 5.87152916 16.4967102
v 14.86851725 4.43245771 -11.8899804
v 3.93527748 6.77986338 -3.33855023
v -13.45720359 9.4886458 11.91772475
v 1.40648496 7.98523335 10.65190893
v -3.66498159 6.26732813 3.24251858
v -16.467334 4.45930586 18.18859216
v 15.16453169 3.87368187 -12.29644349
v -18.11512851 4.77571948 -1.0134522
v -15.47796692 6.13117251 0.56468329
v -2.70115811 7.78067168 9.60056609
v -15.78202333 6.04530684 17.40064926
v -3.31669135 5.85353929 2.34703337
v -4.06425149 5.91264718 -2.003336
v -1.08106071 10.36236063 -3.08965167
v -3.76170706 6.22721312 2.61870083
v 19.74423261 0.51239186 -4.86946207
v -3.28712247 7.64930965 9.26856891
v 16.21665124 7.40929886 1.20785442
v 16.83004273 5.06253286 6.28166969
v 0.25686871 10.36054543 -3.15923586
v 12.87910028 9.1719887 13.51707176
v 16.60117218 7.1369387 1.25145296
v -7.00318044 6.24880127 -2.55572991
v -2.29779758 7.88021833 9.49975018
v -0.28793646 6.52984979 6.6674625
v 16.19835068 7.21530012 0.70196137
v 14.59026116 2.76252836 -17.68446931
v 11.80588175 9.18477236 11.72588027
v -15.78602191 6.53655865 -6.82766636
v -2.49348697 11.6846928 12.48585924
v -2.69776783 8.55758114 -5.17457041
v -7.89879896 9.90136106 6.0391062
v 0.70683342 10.69803525 -2.55605535
v -2.59549073 8.69321322 -5.12399441
v 0.36241583 10.06615051 12.36372031
v 5.4927223 6.03109224 -2.34903788
v 0.7230722 5.97877462 -2.98815969
v -20.98281417 1.83206453 -3.86307152
v 0.21464969 10.14174975 12.2105823
v -2.49800853 12.37008787 11.01257132
v 12.22175428 8.30288747 9.58151047
v -2.72128469 12.88548725 8.73644778
v 16.59109283 5.56172731 21.54178941
v 16.39573148 6.771209 1.85793656
v -20.6640704 1.816829 -4.13207164
v 2.94783034 12.08845532 11.50592549
v -4.21623638 5.64808216 3.77182524
v -16.11132741 6.39001449 1.24203223
v 16.10627728 6.40714849 1.22173826
v -8.11074463 7.67851333 -6.04780689
v 15.87865992 6.31325131 -7.98017164
v 4.33639096 12.30380434 4.8724976
v -9.31315375 6.97298272 -1.03444157
v 9.31107007 6.97187814 -1.03764869
v 16.47570309 6.30498529 -9.07986489
v -16.85133065 4.7667111 21.9773225
v -2.65951115 10.7243987 9.91816271
v -5.4930132 12.16429466 5.51996403
v 3.9838329 11.75107155 2.28182772
v -12.45686841 8.53615355 12.38526291
v 14.23967065 5.20072586 -7.49870716
v 12.82664374 8.57654004 10.48332254
v -0.71314408 6.58111736 -5.42753439
v -4.76070501 8.00237705 -4.74319573
v 0.836615 8.51113479 -4.35963261
v -3.93866702 9.27793577 -4.29560044
v -4.22886096 7.05304096 1.61523098
v 11.54358041 9.75701148 8.44533559
v 13.51584694 9.2714125 13.23384172
v 8.91027773 5.83264047 -2.72123802
v 5.04985189 4.95102295 -0.42091079
v -3.88730871 6.83765161 1.29764379
v -13.34863847 9.22533099 12.50111643
v -5.6939146 7.89898679 7.81843825
v -4.97847156 7.5938034 -4.22689341
v -2.53256275 7.12840904 3.20596077
v 2.06444841 6.70335114 7.74584243
v 6.17471812 7.6454989 3.05055946
v -6.00399876 8.40136054 7.69647259
v -3.3774927 9.06159607 -3.19881799
v -5.46271913 8.08604776 -3.481169
v -14.55532847 7.36323565 -4.54670927
v 4.10642554 10.25533027 -1.85046517
v 15.16987309 5.57351543 14.26126926
v -5.06022811 7.79184851 -2.89550767
v -13.98155684 2.15655598 -18.23663636
v 20.10895034 3.29144928 8.80297029
v -5.81370845 8.13990462 7.3524468
v 4.97280453 5.79847852 -3.3687487
v -1.39929905 6.03003247 -2.4007515
v 21.2917818 3.77163667 8.85293313
v -14.56430698 5.55153444 5.52191814
v 7.46899489 9.26825411 -6.04708507
v 1.9151247 11.17108397 -0.23563279
v 21.15095021 3.25733289 8.86339486
v -14.42968164 5.5029921 5.2467648
v -5.92455741 8.15115987 7.27718775
v 1.0490871 10.72130977 12.91989118
v 1.9353396 11.01379241 -0.71451294
v -2.02610323 5.63902673 3.4028987
v 12.09453908 5.31570035 -7.76101598
v 15.3920191 8.24281915 16.1961236
v -1.26168318 6.05517857 -4.59096401
v 3.19434517 5.24466916 2.22938145
v 1.52998221 10.8614438 -1.56655346
v -2.19965106 5.81949161 3.6738014
v 11.10016443 5.46578005 -7.3863369
v 2.86469101 5.37623023 2.80098688
v 3.55792024 12.51652 8.45367481
v -2.0143939 7.41710931 9.85424144
v -7.04557555 5.8198135 5.41424213
v -1.92849052 6.02594278 5.16396491
v 14.39941521 7.16317294 17.95573796
v 13.23141449 5.12138832 -7.15232136
v -1.40161323 7.98469077 10.65196644
v -5.08673719 7.62654112 -4.98417293
v 0.54540624 5.81969699 3.57396646
v -0.8232138 9.11301113 -4.63654812
v 9.07005739 8.50617578 -5.7812071
v -5.31769927 6.67889661 -1.24704138
v 5.32206156 6.67891305 -1.24742376
v 11.72127974 5.40670577 -7.28024382
v -1.01967729 5.85454976 3.75700719
v 1.67946275 7.48373825 -4.67884091
v -17.59100977 5.25286499 -12.03596144
v 15.96702003 6.80357928 0.45539701
v -1.42173702 5.78378669 3.79814052
v 2.06550967 7.67318724 -4.83886479
v 1.94492566 9.1152636 11.03291897
v 14.87654577 7.24818647 -7.5182893
v 14.65316001 5.28093944 5.3571649
v 4.32888186 9.4696559 -2.66683708
v 4.97549876 7.32579097 -4.08387247
v 2.08640849 9.02738446 10.76173695
v 15.49393584 4.36527051 -8.87721887
v -7.52702808 12.00955132 15.01238249
v 4.68233725 9.46227824 -2.4706305
v 4.16545725 11.11208623 0.19792758
v -6.53021574 6.27656579 4.09700639
v 4.49626733 9.53375268 -2.3611393
v 15.02239612 3.84096132 -10.12562286
v 9.39164064 9.18390453 7.94069667
v 3.92599912 10.59994195 -1.45243148
v 8.85917298 4.75339495 0.49456582
v 17.20934923 5.4406474 -0.02019376
v 3.99530697 7.25390278 -3.56753655
v -6.36510888 6.33060264 4.03098389
v 10.052151 9.4225628 8.35766183
v 4.78062062 6.12498942 4.77582964
v -1.93440586 10.17218646 13.34860412
v 15.33813012 4.44772312 6.46073873
v -2.83914815 11.36518651 10.07300874
v -12.53218123 6.54146987 -6.21334841
v -17.40336328 3.44124295 20.62194863
v 15.18673075 5.5901244 6.29976712
v -12.63263119 6.67274938 -6.52066889
v -17.87930338 5.6728272 -11.48049261
v -9.50415654 5.82988015 -2.62459284
v -8.51761475 7.35688714 -7.04124313
v 3.68114134 7.2722616 8.43437348
v 2.84993364 6.7780284 -4.11755084
v -11.51009883 5.43231416 -7.48191447
v 3.89355154 5.55467192 4.03345742
v -0.40200585 9.94863266 12.15369476
v -10.65988443 5.60519339 -7.34154891
v 14.40754531 4.21529014 -11.26763056
v 5.07580009 6.20699094 3.91719948
v -10.88527248 6.07325881 -6.2566121
v 7.01093712 10.47958237 11.82713831
v 4.77675423 6.30041612 3.74327468
v -12.57571303 5.88138372 4.54052133
v -13.52867317 8.81957366 9.60973131
v 4.22089965 5.65488886 3.77630292
v -11.24881468 8.49143391 9.24138468
v -11.68698037 5.55704239 -6.85010217
v -12.88748131 8.82420407 8.98507225
v -13.23718458 5.79827538 4.82739034
v 6.29202313 6.6255715 4.76092533
v 3.0280807 8.26783529 -5.20570803
v -13.36676278 9.39498462 9.39478484
v 2.11762957 6.89392599 7.38054739
v 14.55050389 5.91653448 -8.03085742
v -3.28825692 11.72660919 11.2653288
v -2.20343623 10.13646511 -3.406755
v -13.09165836 5.41629221 5.41813205
v 4.89444946 8.97347756 -4.45781404
v -3.67110381 11.90254448 11.19619757
v -12.2761989 7.90324863 10.32652949
v 21.93480789 1.81562435 -3.02326265
v -15.98939983 6.20576836 -7.58522183
v 5.77979968 9.17148421 -4.35027546
v -2.56769522 10.8991159 13.12149909
v 2.57191076 10.89889409 13.12111671
v -16.56152992 4.40327345 5.97610093
v 5.82725165 9.0168331 -4.52294408
v -14.49428776 6.96499377 -6.93349057
v -3.58276573 9.92781935 -3.05649049
v 5.77152171 7.88159961 -5.21875121
v 6.19526966 9.46221962 -4.45267541
v 20.60540315 2.9183184 8.62923071
v -14.83072566 7.19091506 -7.56593843
v 2.35712672 10.542917 13.11957672
v 11.93637782 5.14565314 2.90374532
v 5.71607408 7.37192886 3.77588394
v 20.65205972 3.07661185 8.81223783
v -15.12880436 7.24092718 -7.38539513
v 5.20711769 6.9846267 4.09847692
v 8.13416329 5.51923736 -2.05491033
v 4.04671868 11.9446375 12.09724114
v -0.84133727 10.7592201 12.01859219
v 13.21044771 9.03314595 11.73202378
v 0.91605691 9.73135604 12.18171843
v -5.2425459 7.37263351 5.87880787
v -0.35028057 8.9544675 11.47289501
v -6.29843998 10.96701297 3.43754796
v 12.99597623 8.75066499 11.36434408
v -1.17706706 10.9830943 12.20789069
v -6.91351634 10.84315631 3.95395184
v -3.88253566 8.36376911 -5.00219156
v -1.68531555 8.03387502 10.07079063
v -14.02572345 2.00076669 -18.97254394
v 0.510614 12.47319657 10.50405631
v 2.08579571 5.79309978 3.91321472
v -8.50241955 6.18569256 -2.67753799
v -1.4458661 8.24413172 9.93248038
v -1.32643251 11.28398411 12.79457892
v -4.74489591 6.66553789 3.87651613
v 0.51940954 12.62727709 10.13152514
v -12.55806222 8.99969126 13.23871411
v -9.71351665 5.49216366 -2.28135478
v -1.61134125 8.07010049 9.39980808
v -6.58009942 6.27858674 3.5677494
v 6.59630584 6.26466564 3.57008738
v -10.12101859 5.0823271 3.17653379
v 14.64819651 8.00334757 17.34887683
v -5.90578297 6.24941293 -3.23221742
v 14.47741814 7.8504478 17.67936988
v 17.5465743 5.12633912 0.7854308
v -2.47205771 6.5776565 6.66028313
v 5.17733409 7.1761926 -3.36674231
v -5.42486219 6.09501575 -3.35611702
v -3.3992993 10.23721567 -2.74628908
v -14.28508449 4.71439049 4.96837092
v -5.2322003 5.43867276 -1.85533345
v 7.76441036 10.59588512 12.11931175
v -8.06982827 4.76338318 0.31254039
v -3.71799975 10.14501605 -2.38905468
v 22.31058931 3.66129407 9.16671788
v 1.24740593 6.07262848 -2.27025525
v -8.38126719 4.32473503 0.88185594
v 13.00176573 8.97720205 12.45626795
v -3.84059313 10.01595952 -2.71374572
v -1.87143382 7.5375264 -4.76525028
v 17.50298126 3.56051999 20.39821932
v 16.85241805 4.61448797 19.17382922
v 3.29287724 11.72714318 11.26556779
v -6.44238215 7.71006395 4.80319497
v -7.88237819 4.61874794 1.49117744
v 17.61152845 2.81280413 20.20792006
v 17.14861323 4.46944944 19.74575168
v -2.0510572 8.1757436 -4.86576521
v 3.47346348 11.74850504 11.46584334
v 13.19398587 7.75936994 10.7874514
v -5.76848058 7.7626579 -3.64055395
v -1.89861188 8.51177558 9.94348805
v -16.40681906 4.5547251 17.34004321
v 2.08038597 11.33544138 12.72147974
v 0.23902501 8.76394007 -3.95025797
v 17.34687232 4.3273303 19.39824413
v 20.73961773 1.64698867 -4.27910088
v -5.21290121 5.42082254 3.07598189
v 20.92756893 1.90952452 -3.27369093
v 2.36586811 11.20547482 12.31876055
v 14.27758472 4.15800005 -11.61569825
v -5.62094312 7.22361096 3.04417977
v -4.23877377 5.23830982 3.04749742
v 2.8543891 7.47404651 9.81359916
v 14.9040011 7.02565733 -7.95644977
v 1.94142541 11.03668081 11.71938351
v -7.02832579 6.15504002 5.77750465
v 2.39949401 7.64607882 9.92194844
v 14.7047756 6.58195233 -7.54176322
v -5.78670646 7.37831994 3.56305028
v -11.75972033 8.74711825 11.55809823
v -2.71757178 10.91874136 12.93323422
v 3.08361945 7.62966366 10.13427351
v 19.89325254 3.28727818 7.58447649
v 4.19765239 5.23238589 0.7251549
v 11.77307905 5.53196425 -6.8616528
v -4.53542788 6.00432251 -1.12674145
v 2.93494026 12.40988883 10.87009968
v -6.7312232 7.84921888 5.08049846
v 1.70906655 6.18868814 -3.59623387
v -13.35405605 5.74626994 5.16298356
v -2.48055768 8.97120642 10.32675877
v 1.29163117 6.22980092 -3.42467692
v -6.99215111 7.89703044 4.71780131
v 7.63323318 9.10724628 3.29102209
v -15.25725783 6.20550398 -7.98658177
v -16.81871915 4.81801601 6.05861777
v 8.04056559 8.48459211 4.67035793
v -10.09377761 5.42087482 1.40488887
v 4.83193262 8.42396963 -3.18504029
v -15.36312088 6.54545426 -7.68163885
v 7.848807 9.32366963 3.72048411
v -17.43944759 4.7640404 6.51443278
v -10.38811316 9.68590337 7.03950598
v -1.37378617 7.3434373 -5.34923085
v -10.61559683 5.69761407 2.05796136
v 7.80752991 8.96412339 3.500135
v 4.5291533 10.7295799 8.98759134
v 8.34998805 10.89542352 13.98352849
v 7.22194625 5.50720875 4.64245675
v 7.42652061 8.67140923 3.63969247
v -9.82489063 9.43004277 6.36363686
v 0.79404597 8.4950206 9.49416457
v 7.05875055 6.05523085 5.62441331
v 0.69437698 7.34071656 8.50657123
v -8.66422762 11.05831788 13.35367964
v -2.08693389 8.98570258 -4.53302305
v 4.24291014 10.75788774 10.4784397
v 8.07753864 4.48650203 0.51221509
v 8.78035972 6.86240188 6.68809021
v 1.47914435 6.46913321 6.22457379
v -4.21421917 6.11357696 4.25078183
v -17.35322045 3.86515595 20.16668703
v 4.4282896 7.11790848 4.63031724
v 11.88901921 8.88786619 7.77764959
v -11.61345026 8.62453719 9.41309511
v 8.51042492 4.27660345 0.9687037
v 7.02178048 7.36999231 -6.32802903
v -3.07613854 8.47969732 -4.23300667
v -7.61240979 5.69241756 4.30321895
v 0.61593443 10.31876908 12.96439088
v 6.68403935 6.67066569 5.5386578
v 8.12512429 5.87222373 5.29519923
v 15.50435874 6.69511723 0.26757559
v -15.49986575 6.69470721 0.26812053
v 6.75791525 6.62916978 4.91909368
v 16.32450387 4.75146287 17.95843405
v 7.70963041 6.58186196 -2.29309286
v 7.04575628 6.51184871 5.29116218
v 12.89482275 6.5589982 -6.54723548
v -7.84831558 12.96595364 14.40554826
v 12.08181815 8.0890213 10.05917578
v -2.15466573 6.37417402 6.36113569
v 14.61914743 5.75125883 14.34553818
v -3.29482649 5.43502594 -0.39930705
v -14.19994325 3.15624812 -13.11289699
v 14.24154074 2.95918772 -13.88820933
v -11.11081437 9.09052566 10.7078069
v -1.09437285 10.3649798 12.96018318
v -3.49418717 11.14487586 10.23889979
v -4.65978194 10.34827822 13.2689417
v -14.16905993 3.05153819 -13.57324308
v -2.45612501 8.72750213 -3.51725107
v -5.5524426 6.87791225 0.69519635
v -12.49313047 5.19196991 -7.34822417
v -4.68943782 11.21460083 13.71127103
v 4.69445846 11.21460531 13.71171166
v -8.96161326 9.02951594 5.4055112
v 18.08003899 5.06725438 -12.29147625
v -1.35159718 9.28418645 10.87896317
v -5.78083144 6.76491016 0.43043636
v 5.78505594 6.76472867 0.43088283
v -5.34031731 8.08452159 -2.36303105
v -5.17459841 8.9554832 -2.31304095
v -0.9075814 6.08078845 6.42497705
v -6.54938264 5.5505404 -2.13443496
v 8.51855054 6.68258451 -7.23649917
v -6.3127457 7.72993811 0.35644318
v -13.81399735 7.70683798 -4.61444913
v -4.51442525 9.31169667 -2.67443861
v -6.29248991 7.7098287 0.63664677
v -4.1099017 6.91985701 -3.20732301
v 9.64323156 4.34925976 1.16551821
v -4.83501035 9.21785363 -2.27902483
v 1.61478139 9.09223368 -5.06804491
v -6.852389 9.00480824 0.9712649
v 6.85722703 9.00497702 0.97164756
v 4.06920341 6.83556494 0.72227532
v 12.35429445 9.24620666 8.46199908
v 1.72936286 5.47125066 -1.14148706
v 1.83742404 9.23223851 -5.06155562
v -4.22934118 11.34898046 10.55793258
v 12.765373 9.44770254 8.81141855
v -7.35044079 6.37797021 -6.39520727
v 3.67080358 12.09814445 9.93881358
v 15.05675673 2.90605753 -16.68655987
v 6.91591594 9.26308449 0.56897015
v 11.89464964 9.56650609 8.45649562
v -0.70136861 12.55282986 10.210195
v 4.3691354 12.04240144 8.91922562
v 2.57443769 6.77987757 3.80733636
v 6.85696264 9.30875038 0.1356676
v -3.23144817 7.51106027 8.83267809
v 3.18855231 5.51482278 1.87086268
v 2.79664027 6.80284215 4.01552318
v 12.89442095 1.07433131 -22.77108626
v 10.35958014 6.77246593 -1.71071091
v -10.35535452 6.77281919 -1.71025216
v 6.31036477 7.82092747 -4.58591201
v 13.10800818 5.68382965 0.03152199
v -13.10975279 5.68283038 0.02888118
v 5.76571765 6.80719847 -2.80895025
v 1.72372814 5.82783605 4.0137808
v 1.04372087 9.00337244 10.81332118
v -6.49843173 5.80769378 0.26479002
v 6.50031526 5.79949572 0.27549952
v 5.06711509 5.09370745 4.30188808
v 1.16401118 6.08790509 4.9604645
v 2.88085785 9.41920314 -3.25392357
v 1.48853558 5.96594615 4.53983983
v 4.81383146 7.23632889 5.85696616
v 12.00871822 8.0228808 10.43657933
v 12.98113652 8.255173 15.43997517
v -4.00396845 6.7462414 0.73923302
v 1.14099181 5.86797047 3.8743671
v -2.44457531 11.25699519 12.3826049
v 11.590883 8.69554859 7.17987826
v 12.82866021 6.93415825 12.93020503
v 12.86286697 7.68319153 14.79321637
v 1.12503623 7.34258478 7.9626097
v 11.09092901 8.81726107 6.6140881
v 4.47657727 5.47984977 4.69131165
v -6.80045898 10.4449514 2.01506363
v -12.99347581 8.31538733 9.37863741
v -8.35369611 8.96732733 -4.34172041
v -1.44416788 8.20359064 10.7781398
v -6.35992133 10.57294705 1.7463122
v -5.29198744 5.85893819 1.12113539
v 0.54794666 7.20801619 8.73582118
v 11.27086961 8.15619954 6.82587693
v 7.05742789 12.75164796 14.8033734
v 0.73587966 8.83804488 -4.23933987
v 10.39763686 7.23374856 5.83909951
v -2.81014762 5.54873006 3.37867159
v 6.26354613 6.50186944 -1.4848911
v 15.03328505 7.20730819 18.94682726
v 6.35295481 12.17620377 14.92224341
v 13.47263031 4.43912624 4.33433491
v 1.58830834 8.52999959 -4.40746546
v 12.27757981 9.8525252 11.95296588
v 16.95126977 7.11696522 1.13777321
v -14.93106956 6.08440764 0.38602686
v 13.26017828 4.381521 5.02395074
v -2.56732049 6.56755998 1.96394263
v 12.87689113 9.82158064 11.78302621
v 14.03420307 9.09528228 13.0447852
v -1.15053754 7.59157035 9.20672982
v -7.60628346 7.71924448 -5.34665537
v -3.84490688 7.63661338 -3.857198
v -1.67927418 7.29475454 8.25638885
v 4.62915254 6.22483817 3.98427727
v 7.46120908 10.36583194 8.18625313
v 4.42207813 6.08951677 0.32311217
v -4.4177375 6.0889193 0.32322279
v 10.56606418 6.45688952 -7.81801031
v -0.22151689 6.85046215 7.75360434
v 3.92959217 7.44872789 2.27579568
v 21.00196164 3.61689071 8.83197083
v 7.38462066 10.70193525 8.33499001
v 7.10524207 8.944747 -4.63947947
v 10.1635571 6.81981707 -7.65288104
v 3.19295194 12.33756747 10.62605408
v 1.61946669 8.41876527 -4.45854296
v 14.3943128 2.69872733 -14.98042223
v -20.92993641 3.38514109 8.74205132
v 20.93446226 3.38527402 8.74196468
v 6.01703149 9.08808648 -5.25426942
v 11.39471357 9.49824157 11.43631853
v 3.10904841 12.32384467 10.7514806
v 14.44113069 2.39274332 -16.84754567
v 17.60604963 4.48309046 6.78834524
v 3.96690839 7.03203683 4.0420823
v 8.39008289 7.15379264 -5.27770674
v 2.98756688 10.32445067 13.2277266
v 13.11971564 1.30439532 -22.47377082
v -12.86512989 9.4482511 8.86458682
v 9.04998906 6.99106296 -1.58703685
v -17.27802713 2.64969282 20.73727863
v 0.33876028 10.72500439 12.56153503
v -3.03027921 11.56710101 11.84884073
v -18.01999456 6.31445148 0.93062383
v -4.79264885 12.15572542 11.71399656
v 3.48238411 9.85169583 11.53252568
v 16.1484573 5.70803771 -9.18789527
v 2.503717 11.12805591 10.16312468
v -1.44379334 7.66062614 -4.47528337
v -18.14065998 5.55997448 0.95730441
v 18.16856639 5.54481064 0.93726464
v 1.35046507 11.90782912 2.75716736
v 2.561219 11.45195212 11.12478923
v 4.1803765 6.83746415 -2.06870465
v 3.82537515 6.00271233 -3.40841896
v 8.26688046 5.7424633 0.64057244
v -0.44296035 10.67976531 -2.8497137
v 7.83290603 5.50281435 0.41249932
v -7.82695969 5.50830437 0.41469718
v 11.88164716 8.11937063 8.14590062
v 10.22910275 5.71328352 -7.23564404
v -0.6916364 10.80863775 -2.72073297
v 20.39494518 3.24027806 -1.44664151
v -0.74709089 9.00208526 10.70047518
v -5.71719173 5.11175334 3.64789987
v -0.02834121 9.07164106 10.15159795
v -17.33357409 4.73384567 7.59037503
v 8.63189842 5.4645291 -2.01272845
v 5.55655657 8.4650376 -2.161765
v 15.23086899 6.76610883 -5.57026892
v -0.60402691 9.10205462 10.19023646
v 9.86287341 9.27504998 8.66283252
v 1.42449864 8.34095875 10.8002134
v 14.39353758 7.59567647 -5.7827202
v -11.15530436 5.86760004 -7.90464821
v 18.14741141 5.47580638 -11.88781755
v -15.13948417 3.20186734 -15.65904271
v 6.22545581 6.15115122 5.63709951
v -23.81426913 3.03289035 9.82814835
v -10.88996188 9.10520815 9.73687407
v 5.37531423 6.76103704 1.40248003
v -0.36477026 10.86860413 11.77920837
v 5.06099848 6.13524353 4.16905366
v -10.99873089 5.57987627 -7.74493054
v -13.03925112 8.83014929 11.3366423
v -15.28965424 4.76846319 -10.93225766
v 6.94247207 9.14511218 -6.0669413
v -11.37013881 8.96330709 8.97955235
v -1.51537168 5.655387 -1.47335522
v -15.98890244 7.13296925 1.03334409
v -4.3071899 10.14391148 9.19798956
v -10.88411711 9.76221882 9.20120545
v -0.98903352 5.72918523 -0.28494109
v 12.88540211 8.55888325 12.30245853
v -12.07875014 9.89687068 11.61906052
v -0.14533553 5.8514556 -2.46762671
v -7.09244423 11.0984116 4.78426632
v -15.1849951 5.68415602 14.022049
v 3.9041309 9.2939764 -4.36872502
v 2.02794606 7.88810272 9.98485849
v -1.14993409 5.41319282 -2.49392406
v -12.24126024 9.89441769 11.94018372
v -15.23180552 5.78746338 13.87064664
v 1.73327144 8.21955695 9.74243802
v -2.31083217 8.35373419 8.75109704
v 5.33003482 11.23839477 2.01432314
v 14.15139867 4.43479159 5.01804809
v -12.80818634 9.80884329 12.01392668
v 5.35047359 9.10693335 9.43886482
v 1.32958538 8.43110381 9.83993199
v 3.23348593 6.55585774 1.52030092
v -1.33457511 7.77072676 9.30925002
v -7.38095143 10.61086934 8.3994027
v 1.788942 8.28194384 10.27698041
v -1.37081272 12.12738136 3.37076106
v 7.89680116 10.321566 3.44612653
v 15.15559799 4.8770888 -7.78848923
v 14.34614163 7.78527408 -4.60500982
v -16.41478187 5.67275625 -9.20870148
v 1.98517678 8.07303482 10.02195701
v 2.63351664 11.92336115 3.02019501
v 7.9297958 10.46674419 3.79934554
v -12.60599291 9.04323128 12.41323504
v 15.40894846 3.92121897 -12.1605037
v 7.5074661 10.51816897 3.34085983
v 2.04933909 11.98860732 3.2590637
v 6.77520758 11.06968366 14.89111064
v 7.18911965 10.59382645 3.09356773
v -14.94871141 6.96386679 16.87678146
v 0.17848359 7.0078915 7.36324536
v 7.22072815 10.89626745 14.77840355
v -21.04702895 2.09321052 -3.49932206
v -15.75032745 7.03700481 17.88905562
v 7.47896893 10.35120097 2.6795076
v -8.83556462 5.53614133 -2.5984021
v -14.00126594 5.02027218 -8.11534143
v -3.15666598 5.86784575 -2.82490853
v -15.55269421 4.95100577 -8.0012975
v 20.16364291 3.89765543 -1.74240511
v 3.47935866 12.31569926 6.64570183
v -14.5169185 4.37718933 -11.88607891
v -5.65952263 8.2958037 -1.68252274
v -2.8914079 11.00174737 9.85000163
v -15.5206742 4.71885809 -8.2062647
v -14.94393612 8.58082503 15.13408452
v -6.95082174 6.31991312 3.8737349
v 2.9913543 9.79438932 12.31180523
v -6.09149254 8.44115217 -1.11918343
v 16.13661391 5.52969013 -8.3299466
v -8.36273884 6.83331322 6.64046797
v -7.17798502 5.64511422 4.06479594
v 8.63496644 8.09766112 7.85521862
v -9.650629 8.53958043 5.19699838
v -9.19104021 6.76615813 6.50152141
v -7.99336158 10.21941101 3.52790437
v -3.23133988 7.65699911 9.46536568
v -8.80511298 7.48219603 7.48550378
v -15.6392649 4.34267412 6.01852629
v -9.62813942 8.73129197 -4.21551904
v -2.94113361 7.60107687 9.15174524
v -5.88317539 11.02724075 2.80216371
v -8.94378321 7.44641979 7.41196321
v 15.75768382 6.02783676 14.05698019
v -9.27195284 8.51998783 -4.50388547
v 4.43215972 5.92880431 -0.43745353
v -2.77177779 6.45025758 6.75516838
v -4.07445482 6.96429324 4.73351258
v 3.04456178 8.04369522 -4.40254118
v 0.40785982 11.79639091 11.85980583
v 15.94233698 6.23325057 14.38012433
v 11.06697188 8.65640559 -5.62583828
v -4.50863836 6.16305659 4.0088666
v -13.87448241 8.46556151 10.31069052
v 15.19890424 6.86574399 17.24963078
v -1.5149093 5.90695178 4.42048512
v 2.53735784 6.7180833 -4.42620928
v -2.94144448 6.70207329 7.24049775
v 4.36975603 12.0783446 12.52654409
v 1.78454293 11.48018192 1.82496227
v 15.58501595 5.9943761 20.71461204
v 6.26663954 10.52091472 1.32965839
v -2.80451719 11.44174506 11.66985758
v -1.35862065 7.34558035 8.30194907
v 15.19542994 6.61062724 19.60417774
v -1.34427302 8.80597558 10.92209243
v 4.22296354 7.03114212 7.08039173
v -0.69161442 7.20574281 8.63069377
v 3.18943134 10.45449826 12.79034135
v -1.30735822 8.57105413 11.06242139
v -12.77649494 7.3946664 11.85490282
v 4.91055842 7.16091375 6.07671146
v -0.24665344 7.20809312 8.57587871
v 0.2540001 7.20883548 8.57430736
v 15.24133669 6.65607394 19.72047265
v -12.06019639 9.0095895 11.97887749
v 3.96832515 7.48782869 -2.84333699
v -12.91121738 4.8620452 5.45630266
v 11.10618993 8.78298859 9.40955957
v -12.83708905 7.16081741 0.70996268
v 2.85810407 10.75693627 12.87194257
v 1.15481226 8.16548687 9.38750315
v 4.66311359 9.17906688 -2.64521701
v 0.9386083 7.98211492 9.48224351
v -12.89991919 7.37204052 0.35378259
v 13.48425413 9.15821324 11.9432017
v 0.09763421 10.36499735 12.28020495
v -12.62942426 10.19455244 11.25677898
v 0.81890892 8.15717716 9.78741645
v 4.97158009 10.22470984 8.81042002
v 14.06872499 8.83825736 11.43249321
v -1.29603762 10.2525214 -3.12612583
v -11.6814799 10.37810289 10.06916924
v -1.41117185 6.60542774 8.69762555
v 2.90888395 10.75627382 -1.49034863
v 14.58545002 8.44013124 11.43748509
v -15.8162271 7.69756745 16.39602125
v -12.33767427 10.43741728 10.72578782
v 1.83001857 6.47342156 -5.10411653
v -21.05837344 2.91939535 8.53586303
v -15.63038796 7.90001071 17.24117208
v -12.88078664 10.10225238 10.75033719
v -3.7639767 5.38429535 3.77499744
v -0.34546963 7.4816766 8.38553165
v 11.44131339 4.04641472 3.42950076
v -15.73433761 7.78271727 16.87724749
v -12.42705009 10.24216423 11.0557312
v -5.25886024 7.81770448 8.16798169
v -0.59634683 7.63276939 8.1617157
v -9.14626717 9.32067779 -4.72075431
v -4.72276667 10.06594999 12.75810177
v -4.7554256 7.93851441 8.92343332
v -0.42400607 8.61407957 11.39733647
v -2.00483734 7.4495961 7.69915972
v 2.00429382 7.46169042 7.69732025
v -5.22391449 7.98756722 8.36946712
v 18.20515258 5.5138616 -15.38927222
v -9.00743039 8.06801755 4.63183034
v 17.38968566 5.31417979 -12.10314491
v -3.03723304 9.04484333 10.88060697
v -2.5479611 11.00375563 12.54870581
v -6.08478218 5.65187088 -3.08333863
v -0.36951456 9.30103179 -5.16872863
v 8.35004182 7.59697112 -5.45722986
v -0.85405175 6.20906865 5.52629686
v 15.3105329 6.22818177 -6.98340711
v -2.35650348 11.07234539 12.92777034
v 15.05878664 5.94955675 -7.91800693
v 14.23212906 5.53167224 5.22630325
v -0.06612465 9.05310189 -5.42439542
v 9.48548853 8.67666213 5.17496885
v -2.07755209 7.93294672 10.13165658
v -15.43036185 5.33741995 14.9685176
v -3.39137757 8.12304172 8.54254426
v -0.45002555 5.56150326 0.96124688
v -16.56206018 4.327756 18.38617162
v -11.08187806 8.16416272 6.49313963
v -2.43031459 9.98147456 -3.8042605
v -7.04772271 7.26592914 -6.38855965
v -2.51243617 9.31388677 -4.88213109
v -2.90096558 9.65279559 11.87095615
v -14.01065372 5.67220434 -7.59548267
v -11.14107706 7.75203261 6.80814845
v -1.5862198 7.58055147 8.78625453
v 14.17496296 2.32862264 -16.82291041
v -2.78200875 9.55988498 -3.46910119
v -3.39628618 9.62381634 11.67436326
v -20.21459382 2.47226235 -3.19983407
v 23.92003658 2.22342428 9.74671368
v 5.94789242 12.65841583 13.64587026
v -11.84103177 9.96967785 8.68295388
v -19.75465252 2.38282604 -2.41349016
v 9.84879249 8.95619158 5.64906052
v -3.17693932 10.35490194 12.82990594
v 20.98881428 1.39735372 -4.35815835
v 10.3886815 8.43969284 5.74843913
v -19.27995366 2.85959439 -2.51659999
v -15.64557271 6.57933092 -6.29278267
v -8.11279396 7.65734341 -5.39107441
v 19.29451853 0.3760443 -5.09634566
v 15.45901511 6.98305012 -8.07011281
v -1.38234448 11.64641801 12.64893022
v -6.85896268 9.77608092 13.38913063
v 14.53157299 8.58572505 15.9229774
v 17.66273477 4.620624 7.65753684
v -3.84764143 5.43061286 3.9397167
v -15.42189717 5.874937 -7.90193046
v 14.76628981 8.76826876 14.38776152
v -1.42425331 10.91816778 12.56287934
v 17.88126757 4.47788051 7.38362213
v -15.23853754 5.86503465 -8.07433246
v -8.39925408 12.52985072 12.28136554
v 14.67788041 8.71837388 15.35772122
v -4.25982681 6.63937833 1.09126796
v -2.56223377 8.21934149 10.45688964
v -5.97234022 7.27953768 -1.67909904
v 6.58687624 10.86195315 3.82282619
v -17.48567847 3.5166902 6.89016565
v -18.13238798 5.09214132 -12.79861036
v 5.12016537 10.75129389 -0.08652164
v 18.25077852 5.65631906 -0.36406926
v -3.30452047 5.94881887 -0.670549
v -13.69715127 3.10645258 -15.21310914
v 13.70824035 1.71402053 -20.2042471
v 6.291109 7.01646298 -4.99056588
v 13.27173339 10.15729933 10.21376042
v 6.57156229 7.52908188 -4.5667832
v -10.26056039 8.65272554 -5.80433001
v -13.75298502 3.41374206 -14.29941933
v -15.72368916 6.46870004 20.45954533
v -19.2790933 1.09297617 -4.84967866
v 6.15982091 6.01500456 -0.29946799
v -23.15410306 2.5745906 9.32139961
v -15.08680359 6.72517529 19.46734473
v 6.19107989 10.15545949 14.03120227
v -15.18325795 6.71406306 19.5795843
v 2.36343565 10.8981943 9.93381647
v 18.68591578 3.67694559 6.94401056
v -21.70887092 2.38504117 -3.37783774
v 5.84164773 6.44760107 -0.30455014
v -5.8370401 6.44768024 -0.30389836
v 4.0565329 5.99338878 -2.09474789
v 19.01385762 3.63562519 7.00442019
v -8.8574194 7.04545904 -7.23041691
v -9.5066465 6.61225684 6.27528272
v 6.27850757 7.71020398 0.14801483
v -6.49236067 6.33225465 4.82007953
v -20.25851547 3.23189628 8.81707586
v -20.4349967 3.51765437 -2.31675443
v -3.68986256 5.79866 -3.25857638
v -24.8257591 2.13666091 10.21852227
v -6.34274177 6.34812275 4.72676824
v -8.26084375 10.65514462 5.38191368
v 4.06877921 8.58139375 -3.77587162
v 11.07176734 9.8626699 8.78916869
v 16.87448717 5.11847415 6.53482673
v -8.33401314 10.85544369 6.06776058
v 12.00239099 5.46559708 4.56218603
v -24.66430428 2.29808212 10.14201674
v -4.49453429 6.34567312 -2.45327002
v 8.5371954 5.98370973 -1.98002358
v 0.30866474 10.99368785 12.18510461
v 11.33910761 6.45356683 -7.83447888
v -20.89143383 3.53308109 8.55232712
v -9.81125035 7.39953244 -6.21114412
v 12.13699319 6.44726126 -7.7485669
v 16.24433958 4.64711665 22.48739169
v -0.95655346 7.51148821 8.81823869
v 7.23237213 6.37568189 -6.35398321
v 13.69158283 5.44059736 -8.2918742
v 16.34333469 4.98475472 22.39286716
v -4.01108994 12.28636488 8.29846805
v -24.49864774 2.06868281 9.89505623
v 12.7232363 5.73633323 -8.24995931
v 16.4427316 5.07534788 22.22880587
v -0.4678205 6.5344324 -1.96760177
v -4.68022966 6.32996708 3.87280247
v 2.41396627 8.24365075 -5.42550858
v -4.86819057 6.23347687 3.96139261
v -3.70895403 6.3502139 1.32018118
v 0.62029331 6.63997356 6.89869083
v 16.74078044 4.89131759 22.14618148
v 14.39931364 3.20035947 -12.63781725
v 3.34345435 6.77989102 4.89761121
v -1.13147884 11.14795994 -1.27347176
v 10.88645472 9.51731287 10.31887065
v 2.76117789 8.26777667 8.15160648
v -15.42672922 5.53510397 -8.53437085
v 0.25415605 5.9215032 -2.62685371
v 3.78661715 6.64966082 4.15257464
v -0.56935655 11.42163341 -0.91251922
v -3.78758207 12.15674859 9.5515607
v -4.85591477 12.13970272 7.25201327
v 3.00235114 6.56532767 4.51866058
v 3.35706364 8.9394 11.0325112
v -9.14998941 4.12608236 1.70025888
v -3.84696666 6.58219804 5.22925999
v 15.02560305 6.79720724 1.63331795
v -2.76250353 7.016578 9.02933221
v 11.64636349 8.76478101 8.7815935
v -4.9062992 5.88928229 -1.1908148
v -17.50524567 4.05271431 18.75490287
v -0.23598569 8.72208978 -5.67906593
v 4.02536392 6.09019639 -2.49393919
v -2.29854759 6.97036206 8.65973687
v -0.53956091 8.43235029 8.25196084
v 10.62040947 6.02175375 2.92466561
v -5.67289666 5.86380908 -0.85998931
v -0.08099377 12.80358955 10.53093283
v 3.52219777 5.28492682 -0.79091447
v -10.83438729 8.01052881 -4.98980261
v 10.99925965 6.13873576 3.05221707
v 4.79387441 10.38187182 11.01928093
v 0.32442847 8.43525363 8.9572674
v 4.23454777 6.95798916 5.40561277
v -2.11555466 6.18919748 5.99132115
v 12.64008316 8.60727324 13.50537625
v 11.05918757 5.82993392 3.52245729
v 12.74430764 7.81942445 10.40971998
v 0.70144367 8.04190467 8.37635448
v 6.72543668 7.0917534 -6.03787354
v -4.05503101 6.31226249 -3.65076774
v 12.77670854 8.08735324 9.99949954
v -6.21186407 9.84425955 -5.2370443
v 11.13792465 6.03885041 3.21444562
v -11.89487369 6.36009758 -1.60657026
v 4.93367498 7.52097083 -2.17695441
v -2.63584995 6.27837837 5.57715926
v -12.60701906 8.67284839 13.35230994
v 10.11836358 6.00945106 -2.47537667
v -2.49589329 5.59164422 -1.87027566
v 10.2319034 5.95987061 -2.43449354
v 5.19450244 7.44437942 -2.01428822
v 2.23488286 9.06914774 8.84511969
v 11.27073518 5.62558137 -1.74671717
v -11.2740026 5.62956352 -1.74652766
v 14.86026765 6.86782543 12.24580401
v -16.32995879 5.15058901 22.16896309
v 15.10419151 7.30632571 -7.07111
v 16.02852827 6.42813917 14.47299237
v -6.96253069 5.12383123 -0.22622683
v -1.99096423 6.2272781 -4.81056553
v -17.70287144 5.64769231 -12.314402
v 17.72223401 5.64076313 -12.35802566
v 5.17291093 6.39318408 2.29598481
v -15.34611235 6.73378635 -5.79324355
v -10.25758796 6.53736972 -2.08743539
v -5.39373167 9.65826171 -4.47318886
v -14.43572357 6.31236257 0.61562486
v 17.48255519 5.47637846 -12.17206329
v 14.15142107 6.8022626 11.42100532
v -10.42573297 6.26113907 -2.27776659
v -3.09137594 11.85059804 11.81711124
v 13.21626709 7.97261213 -5.06479093
v 4.75410519 6.76602593 3.53780187
v 19.22949119 3.14655489 -1.25277403
v -14.88134198 7.39970346 1.37978012
v -6.40134779 9.47510074 -5.138302
v -16.43770687 6.61120305 1.74488686
v 7.18283649 9.85703051 13.46372649
v -0.06486267 8.17970819 -3.63593774
v -16.18663874 7.2097175 0.69194204
v -6.34042358 9.00130145 -5.4108526
v -15.77057278 6.40019616 1.69643973
v -18.24028841 4.75692003 7.32701466
v 1.93903048 11.65619825 12.00539404
v 0.08598588 8.46716236 -3.70449091
v -6.36611562 9.64878991 -5.56523821
v -0.23262347 8.73892467 12.04338578
v -15.98786732 7.4214141 1.54581642
v -18.79186845 4.14287281 7.02774101
v -15.00135316 3.12045135 -12.9481277
v 2.37092496 10.38361681 -2.93810182
v 12.77999015 8.44602418 14.7989521
v -19.65299866 4.29719531 7.56750679
v -6.0774751 5.42739846 -2.75174381
v -16.52346499 5.85873356 17.5901987
v -17.82947423 4.46723655 7.59366112
v -0.19008949 10.09876688 12.71681497
v -16.30634969 5.71616258 17.99636306
v -12.55806222 8.30492859 11.70882544
v 23.76219497 2.85324476 9.32374767
v 2.52341658 8.09597662 -5.2632961
v 4.96711212 12.27163459 13.08179559
v -7.54683501 10.41024725 2.94697539
v 2.56336187 9.38559124 -4.72532348
v -16.13308435 6.89409477 0.536412
v 22.89369495 3.29928587 9.59536211
v -6.8791647 5.68756385 5.28312731
v 3.40966618 7.56899039 9.53189342
v 23.09936567 3.1690512 9.04648787
v 7.25755184 11.21118142 6.18043929
v 13.03882094 5.81563119 4.64650275
v -3.49209228 11.91367389 2.8770471
v 12.53066515 8.73993179 13.45240738
v -5.66976703 5.96911499 1.09845022
v 16.88449781 4.98586378 17.01323806
v -3.93040846 11.96758004 3.21388586
v -2.95185524 6.459198 -3.64275116
v 10.81077894 9.01413514 -5.03570562
v 18.02436656 6.31447911 0.93094684
v 0.78703492 7.66333008 8.87061531
v -2.95935426 11.97676505 3.23057736
v -3.56646222 9.69892415 11.41132329
v 2.33684909 6.99519224 8.01745612
v 1.44987738 12.45608871 11.0435002
v 2.84749035 9.92259446 -3.39523649
v -3.93431145 6.90567677 -0.5143736
v -4.92433762 6.23750532 -1.75534355
v -8.04666354 5.57994274 -1.86252421
v 2.15727089 5.35863767 0.28030912
v -13.52005464 9.19279939 12.01595136
v -0.01715569 5.84002373 4.15336517
v -14.58026994 4.16710702 -12.30139503
v 2.49373437 11.44226673 10.86565747
v 21.54730259 2.23845219 -3.46467094
v 14.76823309 3.965759 -10.43077788
v -2.65831097 9.49548312 -3.6173179
v -1.39707627 6.5269289 8.49965624
v 0.10743633 5.57172003 2.88389263
v -17.37694457 4.19756165 19.7122604
v 3.05978517 7.04437687 7.929689
v 9.87204311 6.88087646 -0.50840812
v -1.67061046 6.55997731 8.17299074
v -17.4121028 4.33986601 19.1911096
v 1.81219505 7.74502763 -4.32665777
v -15.57521143 8.23764019 15.10771062
v 15.25249747 3.8907845 -12.89347993
v -11.34433475 9.6691637 7.70637045
v -17.04606316 5.05524893 18.38765932
v 9.09972859 6.63828944 -0.88066202
v -13.0371286 7.53233101 10.54782784
v -15.11358825 2.96446041 -16.10339
v -16.56767641 5.42336254 18.39261087
v 8.15780077 6.95964714 -7.09196177
v 14.93965673 3.93207205 -13.5602645
v 16.47875468 6.2256694 1.0147475
v 1.05588474 7.75205801 10.55245227
v 15.16518592 5.81023826 15.76866236
v -17.33029397 4.48349376 6.28604244
v 2.26173772 6.07245297 4.96332415
v 20.57734288 1.89708067 -3.44922853
v 13.64363273 9.10872091 11.88574133
v 0.21737214 8.73682008 12.33799467
v 14.91981767 6.16275711 16.36253146
v -14.02825524 3.82927104 -12.24471064
v 20.25719506 2.00145229 -3.07697668
v -14.06820071 7.9936211 -4.54294445
v 11.75323328 9.70196229 8.56350656
v 1.58608593 7.30863045 -5.33738522
v 20.068264 2.19901158 -2.98648266
v 6.13049662 6.75577855 -5.17029811
v -15.29599193 6.07168373 0.94783252
v 12.84137441 7.16099367 0.71028401
v 19.49176341 2.57775422 -2.58336168
v -3.07825284 7.42448249 -4.70355758
v -4.03543356 8.21581193 -4.01537083
v 15.10931185 7.46357582 1.3934681
v -13.60046688 6.35391375 -6.67997206
v 1.21471993 8.86582732 11.08811193
v 24.9669641 1.8652638 10.10258958
v 4.37696714 6.21544442 4.17225275
v -7.17458914 10.91048317 8.18843315
v -3.43155195 10.9654827 -0.22626098
v -7.76597126 9.24074763 3.52760713
v -3.77746911 5.66835065 -0.07054027
v -3.6654816 11.01472633 -0.14081146
v -7.26785375 7.49760819 4.44054001
v -7.75543783 8.95261982 3.41544411
v -3.52513621 5.50138564 0.26544253
v 5.07635238 7.27426611 -4.81812841
v -0.53760316 6.57978201 6.7727109
v -6.67075606 6.85111713 4.85779382
v -7.64301977 8.96450577 3.3485183
v 5.56691075 5.00838846 4.10078951
v 7.40090027 5.17918774 1.19482047
v 5.4953396 6.86080663 -5.08561208
v -18.12879419 5.43073534 -12.46508664
v 14.00464912 3.03017335 -17.19618095
v -6.03848558 6.98098884 0.47489854
v -1.28998616 9.54277563 12.25081755
v 2.46427695 8.31555126 10.48350103
v -2.19736984 6.49625544 5.92776508
v -3.36436923 5.41818843 -1.94220175
v -0.17222324 10.50042368 12.62508512
v -8.47496347 8.95763223 5.34040992
v 4.00818548 11.0230114 13.15822718
v -1.17006245 9.64768534 12.34781785
v -15.50373588 4.44426749 -11.50941622
v -1.61476608 5.72328669 3.34260557
v -5.91479023 7.49384411 -4.05042151
v -5.06938773 6.99996977 -4.91530235
v 4.07160002 5.6959643 -3.27233429
v -15.83224681 4.54350308 -10.97505532
v 6.25449294 6.7469382 4.15168067
v 3.48146624 6.27878092 -0.61112417
v 4.91657384 5.28293798 3.07663481
v 18.3239031 3.71273789 -1.67708818
v -7.5236546 5.93171624 4.02611262
v 4.92912897 7.11999963 4.36922428
v -3.61557104 5.88254804 2.08213414
v -0.00936132 9.88641231 11.91503837
v 2.2562014 9.7536507 -4.89413504
v 4.64022706 10.68628074 8.91051971
v -3.88457752 6.63222062 -3.32220788
v 15.67840677 4.5201143 6.98614353
v -2.57432305 9.51277432 11.57047486
v -7.85934491 11.02616829 7.49027385
v 4.96310122 11.4765127 9.07899482
v -2.67342328 9.68087154 11.85176311
v -4.50558155 9.32129244 -4.04100685
v -0.41971212 9.84791608 11.95417651
v -0.52415248 12.03828822 11.51787045
v -5.37455768 12.18267178 13.90425742
v -2.86182034 7.81938748 10.1569035
v 6.2829087 5.24281103 0.79763267
v -0.85542332 9.76086854 11.58422866
v 15.68792898 4.06317082 -11.56276747
v -1.68934942 6.76770782 7.19466643
v -2.68325766 7.90531215 9.87051732
v -2.73548735 8.87309445 10.86564254
v 2.24314459 6.39130428 6.41396863
v 12.80036992 8.25824363 12.10152278
v 12.59945358 6.68394525 -6.38710331
v 11.25153392 8.83238869 10.17933185
v 5.23790765 8.76541769 -2.32078512
v -14.28513378 2.3772688 -19.30091297
v -2.37183928 12.08077146 11.68089736
v -20.87803702 1.88090338 -3.3496408
v 3.93815058 9.06735495 -5.32971742
v 5.43536388 7.18834294 3.93624875
v -16.59637896 7.1368207 1.25115264
v -14.19037175 7.76495294 -5.36717815
v -13.61970697 5.04128153 5.39080294
v -11.38840726 5.92211711 3.0093593
v 14.37343414 2.52111314 -18.01732088
v 0.87717634 9.01185243 -5.04235847
v -4.33883387 9.11412355 -5.10035245
v -6.56793937 7.33399015 -5.64489315
v -0.74374374 10.61897031 12.58982681
v 0.3808775 8.47975595 -4.02503008
v -0.60276844 8.72991816 11.35103091
v 1.00337462 7.91097618 10.54068656
v -17.04410794 5.77254974 -11.77811574
v 3.65061687 11.7689326 9.91031492
v -4.1650028 10.16699928 9.24176408
v 6.3349485 6.88828436 3.86571645
v -0.84534509 7.74562174 8.97624609
v 19.30132374 4.38397885 7.44119826
v -17.34910238 5.75668835 -12.02746838
v -15.71703034 4.64237049 -7.82544809
v 6.18825945 6.81451824 3.75643623
v 16.75583673 5.12920399 21.2232458
v -2.34699378 7.65411818 -4.69361714
v 19.26659867 4.18881242 7.295563
v 16.42688665 5.01292402 21.22247208
v 5.77253443 6.8211935 -0.21748451
v 5.2466341 6.58608683 2.51661044
v 14.98474344 7.19882633 16.63161636
v 16.24741059 5.34418408 6.85776848
v 11.46225478 7.816902 -4.79110886
v 4.98103546 7.02595905 3.07622106
v 4.12714735 6.93944812 -2.34570679
v -5.71866338 7.71360845 6.24688115
v 11.90383278 7.67326454 -4.86281071
v 16.77400286 5.19028578 6.93674007
v -13.66422908 7.24310049 -4.94840154
v 6.91570533 11.70154674 15.10882789
v 3.68429263 5.87454266 1.92749498
v 2.58042268 9.48332232 11.60697889
v -13.86454645 9.12408901 13.24114731
v -2.334167 12.95107697 9.99320219
v 21.79639906 3.43642583 9.30995653
v 17.7924967 5.86492411 -15.25264534
v -8.38198565 5.30929396 -2.25716875
v 13.52804881 5.73021811 -8.02974239
v -11.0270981 6.77363474 -1.55921249
v 11.0315784 6.77330986 -1.5596296
v 12.40198091 8.89348616 12.1717429
v 21.65771538 3.23841096 9.14561219
v -21.65278624 3.23855435 9.14591839
v 2.57480962 7.101596 -4.31477405
v -13.85010407 3.51631528 -14.714371
v -23.79394015 2.91887779 9.36299411
v -10.39498483 7.19469407 -0.65777286
v 10.42748954 7.20738138 -0.68027258
v 5.17029027 6.91285987 -3.91484171
v -14.44695455 6.53885519 11.9515073
v -22.22018136 3.17266665 9.43923525
v 1.50669947 5.47461442 -3.16496225
v -12.8011541 8.65931902 10.77630481
v 13.54569365 9.86404931 10.76471386
v 21.11186062 1.58736023 -3.01500858
v 4.20119615 7.3549054 8.53868609
v -16.55162981 6.01125692 20.05587094
v -9.57292107 4.22913655 1.42660856
v 6.2583414 6.83870017 -1.95211325
v -8.21685265 4.56556921 1.75153186
v 2.91057685 7.31769784 9.5901656
v -14.0522512 5.57508006 -8.3192892
v 4.1210453 7.95534594 9.39737264
v -16.45586254 5.83669133 19.71312822
v 2.76055727 7.46756506 9.83559957
v -3.43848337 6.53808669 -4.60719918
v 10.85515915 6.01419872 2.82304031
v -5.51851815 7.35625867 -2.25262535
v -3.7748604 10.68371199 -0.89677257
v -16.6400422 5.75296088 20.38755445
v 15.73250486 5.75754797 -8.35218376
v 2.05890537 7.61597371 10.18286141
v -14.76500525 7.81456589 11.56508939
v -3.39617378 10.80260328 -0.51507651
v 4.00239486 9.31001814 -3.4306662
v -14.06183315 4.56943038 5.34922562
v -16.62224501 5.77208894 16.44029541
v -9.62412963 9.08433211 8.76678665
v -13.00104876 4.49282104 3.94766308
v -4.34357705 6.23548363 4.30210989
v -2.25424151 12.66229977 10.68923673
v 2.04515847 7.33416715 9.72805464
v -9.88698962 9.30147206 8.65848592
v -16.38475592 6.31487643 15.97521735
v -11.84334399 4.09819984 3.61211243
v 9.02493706 4.47749365 2.40212905
v 7.61184219 4.34896924 0.94614354
v -7.62497238 4.34295344 0.97599426
v -14.24661626 4.59750558 5.87223792
v -1.87133524 5.83624696 -4.43440024
v -7.86061005 11.3636596 14.79486092
v 15.47094363 8.1880209 16.8963412
v -4.33792796 5.08189244 0.50648337
v -1.42532063 13.08388749 8.50612014
v 18.44377388 4.21088005 -0.12909538
v -3.92095347 5.62455969 -1.63597091
v 5.79598258 9.90088868 12.24746573
v -16.28775487 5.25155428 22.08007272
v 17.70459963 5.33905926 0.99657511
v -17.68033629 5.34128186 0.99714262
v 3.93776595 5.50497421 4.23436779
v -14.11886931 2.58572897 -15.85089988
v -9.70057242 6.49549217 -5.83239326
v -4.78536903 6.23702286 -1.1391136
v 6.92230217 10.90316601 11.63387409
v 3.43457553 7.18772829 3.8818874
v 0.44116565 10.69232492 -2.83746814
v 6.46411743 6.39596979 -2.27057396
v 13.66225593 9.09878272 14.73661787
v 13.73014068 7.51739608 -4.67055659
v 0.30999054 10.73782912 -2.59957482
v -2.5396779 7.82738315 -5.14021615
v 7.01900149 6.20734345 -2.02324395
v -2.23885642 9.23292934 -4.68720179
v 7.2121634 6.49510008 -6.2317737
v 13.79918751 7.34237305 -4.7448511
v -14.79889684 3.84807423 -14.1288202
v 17.96505553 3.75076548 6.70920636
v 15.71244325 4.31762213 -11.32349642
v 21.80661881 2.20626937 -3.14219036
v 14.91101392 6.12766684 0.2619264
v -14.60569087 2.54266544 -17.66891114
v 15.29029055 7.49488857 1.34400574
v -5.71851998 12.33707157 12.17596777
v 5.81406283 9.67138294 -0.8884722
v 3.27089812 12.38947732 4.50887063
v 18.2824744 3.10947205 7.4427487
v 10.53448256 5.15343671 1.63986456
v 10.24644885 6.76206171 -7.6455874
v 16.19220419 7.42995234 1.40716869
v -16.03910651 6.44128131 18.30772506
v 2.69586768 12.5791836 5.13080821
v -2.51343787 6.61526287 6.22061778
v 4.16622537 5.66391591 -1.22944462
v 13.52476272 6.13205453 -6.41178263
v 4.73001699 7.32541605 -2.98372346
v 2.24809072 12.76419785 4.58589334
v -17.09179216 6.75047524 0.6505948
v -2.99032104 6.00257864 1.73629801
v -2.67828857 6.4382596 6.45190585
v 16.37862287 6.29817709 20.45148394
v -18.04175747 6.28397892 0.4575333
v -16.7906305 4.27953629 22.44137291
v -2.58691346 5.88607536 2.14534853
v -17.66235239 3.87060564 6.58605621
v -16.1725847 4.00864777 7.05291325
v -16.85342629 4.63246888 22.03402556
v 2.01858423 9.30953531 9.85137133
v 1.41440632 10.70536549 12.82873489
v 4.39203949 8.50761867 -3.54227917
v -16.72110569 4.7183816 22.29409909
v 1.52657223 9.1730873 10.07564509
v -4.79782706 5.9948481 1.92651027
v 4.71779347 7.78944966 -2.57373603
v 16.02702562 5.94359473 14.81410399
v 10.57622568 9.4061495 9.56508298
v 1.88619922 9.09186399 9.38493103
v -2.08981445 10.30003349 10.66915794
v 16.31196145 4.1157939 6.18866834
v 14.99281678 6.18613693 12.90153385
v 14.89572761 8.71975665 12.97430592
v 8.08615194 10.06268107 5.85463191
v -4.62432796 7.34540895 2.83810332
v -16.38920858 5.97518381 19.47686993
v 14.5291846 8.9522632 12.78860271
v 3.57812972 9.24782767 -3.62289269
v -2.52908659 8.03769474 -5.38331998
v -5.4276016 10.6371103 0.02108538
v 5.30279757 11.8790138 6.18005803
v 15.13349153 4.97697638 -8.13727313
v -1.15062128 7.12660841 -4.49036244
v -15.58458876 7.08265465 -7.24367182
v -5.71280367 10.49304042 0.22143823
v 5.15003747 6.96726715 -3.02324921
v -15.78176492 5.63611629 21.16224542
v 15.13843412 4.74220206 -8.21598258
v -0.95620142 7.47479746 -4.5254923
v -12.814884 7.67252143 10.3184696
v -5.13134145 8.97239501 -5.29804618
v 1.06363265 6.45583946 7.86271988
v 2.02470944 11.52815518 11.70652517
v -12.96023845 7.58713934 9.94005333
v -9.23917329 8.63704601 8.5647396
v -14.43659737 3.12002341 -17.33280185
v -15.95767856 6.54278506 14.01826401
v -12.25757047 7.96599886 10.01528475
v 7.28862336 8.94714996 -4.59575984
v -0.89596375 8.25798448 9.69370523
v 21.13633157 3.77670696 8.43742282
v -0.48375433 8.04381023 9.85880986
v -16.22858126 6.25226661 1.41349321
v -16.00776463 6.32987298 14.56467443
v 7.06748185 8.78475935 -5.13984123
v -0.80226532 8.24322057 9.86026395
v -12.78668184 7.81769477 9.63154799
v -15.94709285 6.17129274 14.1559275
v 1.89024541 7.90123179 -4.69063314
v 14.42695866 3.57376668 -11.39919387
v 2.97625637 5.9369837 -3.39694564
v 7.89911487 6.40025964 -1.92559334
v 2.15878156 7.98650596 -4.94134876
v 0.9922749 6.18451031 5.34423598
v 14.35065553 4.10989311 -11.28300202
v -16.02599947 6.29109929 14.1058026
v -11.81829647 4.4375646 2.94086027
v 4.93457082 5.20405378 3.45946397
v -15.27030512 6.13102613 13.53906769
v -11.12727546 4.72739671 2.12935533
v -3.98961718 9.08204043 -4.77645885
v 3.81939894 7.59601068 -4.89890025
v 11.45415231 4.32428021 2.72879604
v 17.4696961 5.51958314 -12.29927476
v 1.73588408 12.18874881 11.36649274
v -7.47600398 9.36754945 -6.01412441
v -3.45079876 11.51507727 10.78299948
v 14.3209806 8.39031254 16.85967883
v 6.97430313 5.21460737 -0.13908418
v -7.48349478 5.83002728 -3.21210166
v 1.12742425 7.36031961 -4.5817958
v 5.96154278 9.181431 -4.98217065
v -2.40857035 11.3971774 10.64772514
v -8.25978025 5.87092721 0.74659536
v 14.12900542 8.83502541 15.53324202
v 1.79441261 11.55499623 1.40248517
v -7.02396947 11.99040309 15.13908984
v -2.34381113 6.76115206 -4.37110146
v -4.95107224 6.29093947 -0.66797418
v -12.92286509 4.47466985 5.08232598
v -1.6967562 8.3182664 -4.42172973
v 7.29827851 4.44084174 0.74660334
v -2.55968816 6.72419096 -4.43049763
v -19.30309375 4.50249859 8.03904054
v -1.35827486 8.53337344 -4.36014383
v 15.71899304 6.75174038 1.79016495
v 6.32709697 6.10591887 -1.65088866
v -20.68696104 4.2055506 8.3851179
v 5.14585367 12.0651584 13.43179908
v -1.38975967 9.07103164 10.80445246
v -2.23584759 6.91292186 7.40068668
v -19.57279403 4.46655468 8.18855489
v 10.97244959 9.33899478 9.2212581
v -8.29174724 7.97983183 7.49256889
v 4.26791284 9.09054171 10.38138712
v 0.25503207 12.9517368 8.862359
v -0.25097419 12.95176032 8.86258902
v 7.00484365 7.75956449 -5.68039306
v -12.7294769 10.30291069 9.80269679
v 4.46999313 7.22640638 3.66664256
v 15.73528161 6.56613351 1.59055203
v 15.80688861 6.77993135 -7.20862487
v 4.16140676 7.28523122 3.87858375
v -12.38566545 10.57277939 9.91136647
v 13.15463339 9.90690186 11.09334205
v 15.0199659 6.80841582 0.80607849
v -6.67262316 7.11336545 3.89482192
v -11.9966575 10.39218194 9.6695121
v 1.43517864 11.57484088 12.72098831
v 13.09172109 9.74377039 11.73557052
v 12.59311291 7.95687509 12.06014113
v -12.45545987 5.70634537 4.82513078
v 13.74505208 3.01714398 -16.12428209
v 12.60476062 9.97080894 11.62123606
v 14.95515365 2.52839632 -16.80980487
v 17.88663735 5.57437878 -12.06600158
v 11.45255706 9.16671713 8.64854473
v -18.59980963 3.53640826 6.98056239
v -6.21335626 7.71090415 -5.9203807
v -5.90582853 11.67680841 11.24243592
v -10.09574927 8.73567928 5.65347173
v 11.70129879 9.30877279 8.4196092
v -7.05677366 11.87290129 11.56670854
v 5.43229885 11.23326211 2.19139232
v 17.36919685 5.74257607 -12.05729044
v 15.09805846 6.75461497 -7.86391109
v 5.56050548 8.27510914 8.48635129
v -13.80662156 5.47777953 5.72729685
v -3.59679848 5.76968934 0.68446996
v 15.61961704 6.64416931 -9.69703016
v -2.38374652 5.30231698 -0.7918708
v 3.03332315 8.68068349 -4.3005139
v 7.98928831 6.56125963 -5.7865836
v 4.08231307 12.2258675 7.16930823
v 15.11141793 6.46686431 -8.90558459
v 15.01476192 7.62516469 12.00767339
v 5.41832884 11.53524493 8.65767335
v 8.44369254 6.39379126 -5.96563136
v 3.32899143 5.81190969 -2.18359457
v 4.58396799 12.11789201 7.79206584
v 9.76826001 4.12898458 1.88184346
v 2.57465801 8.36273623 10.10877864
v 10.02682716 6.59193011 -5.69293213
v -6.48115509 5.84412313 5.4595768
v 14.59846146 5.53831239 -7.31069323
v 10.22064628 4.26276674 1.73553829
v 1.93396336 11.48425444 11.3834811
v -13.40527582 7.68561204 -4.94215983
v 13.42122234 7.67596735 -4.92846951
v 14.6006975 5.85145262 -7.60259781
v 12.29767951 5.8777847 4.17779878
v 0.08951952 10.44671208 12.15452525
v 1.01036672 5.96605295 5.86032209
v -14.8491965 4.61225641 -11.3813302
v 2.18117985 7.48653815 8.89583012
v -13.99789918 8.58717504 16.49568852
v 4.80072555 6.14857462 -1.19457747
v 6.30064615 9.66919096 -4.90569351
v -15.01522497 4.39730471 -11.89210142
v -2.36332885 10.20769458 10.81420917
v -18.68563347 4.556699 -0.08203581
v 7.22568941 10.74925054 3.38390656
v -10.6937947 7.34341639 7.29321195
v -1.66922582 9.48057059 -5.04029869
v 3.30174372 6.67224974 5.6741043
v 14.52891424 4.38050156 -11.93043522
v -10.83917379 9.8621094 8.94920676
v 0.63014945 8.58457977 11.41599104
v 12.10948633 5.77758269 -0.26148915
v -12.28577115 6.73133224 -6.79523409
v 15.0083391 6.64648227 17.47757974
v -11.70775746 6.82819736 -6.78938634
v 11.81807242 5.66245584 -0.49722298
v 17.30253692 5.78590622 -11.95222053
v -14.25398757 3.92458946 -11.53520161
v 15.60812168 5.67619844 14.51302747
v -22.34094237 3.64948653 8.88866568
v 11.90662074 8.09300831 -3.94210435
v 8.96930123 7.42383722 -6.37708445
v 13.82052772 3.51410763 -14.53874266
v 2.0251019 6.06071788 -4.69916989
v -21.81370035 3.81114449 8.88356103
v -13.51794258 4.51402756 4.30472869
v -5.34818228 7.29699917 -1.95400462
v -12.25864219 8.58952347 8.8809568
v -15.89063923 5.3402445 -7.55606073
v 5.28738691 5.55805884 3.16385506
v -10.97606729 9.7595175 10.7284152
v -11.75548426 8.62152817 8.5612414
v -3.02591673 9.29161601 -5.07878223
v -12.90909038 4.29933351 4.14092543
v -4.99586732 9.10054227 -1.91105461
v 11.97129184 9.21093229 8.66716494
v 6.43028634 9.30844567 -5.29560439
v -10.92011106 6.04000577 3.23590942
v 16.87189414 4.58279881 22.08535437
v -11.25424197 8.85050852 11.17711208
v 12.65748303 8.61199252 9.10447998
v -15.1457173 6.22331686 0.19292526
v -0.45938107 8.46083961 9.39534795
v -10.8629106 6.04006552 3.02903778
v -17.20203767 5.36398728 -11.7500607
v 6.76058819 8.15204599 4.06684713
v 7.3468455 5.75754199 0.74570331
v -0.46085627 8.81568562 9.40802257
v 13.99271014 6.43771814 11.85985811
v -7.03948806 10.91364119 3.58135084
v -16.70265875 5.85542879 -11.41632936
v 3.76568024 8.85489545 10.78685691
v 5.63001424 8.57134129 8.88790764
v 21.73074437 2.10724065 -2.71897341
v -10.83453517 9.43786032 6.74441239
v 3.06560287 11.54040783 10.05526084
v 7.1244956 5.46562023 4.67358316
v 0.69986672 7.94021944 7.60544028
v -8.41545528 8.08488082 6.54459689
v -5.30884175 6.28877811 -3.32466722
v -6.59155519 11.18774297 8.12145058
v 10.96378476 8.09603077 8.68937297
v 3.98595542 7.04102132 4.57718295
v -6.1366812 11.7303165 5.81219087
v -7.94493499 6.83649102 6.51485922
v 10.60398721 7.8110998 8.24755822
v 0.0645305 7.3750163 7.25729642
v -2.27775464 11.7775698 2.19436624
v -13.95109623 2.68841646 -18.65742384
v -1.56519981 8.70355583 -4.82131592
v 4.06191127 9.52699117 -4.83964449
v -2.59261353 11.8971635 2.67968329
v -5.93871712 9.14492211 -5.34064891
v -13.0998482 1.60825457 -21.1868269
v -1.1430276 8.42176794 -4.1805408
v -4.02993084 7.2972531 8.40673294
v -1.47278585 9.63331203 12.59866491
v -13.434065 2.07073886 -20.28042476
v -5.95676861 9.25480913 -5.52157422
v -2.61554973 11.87283669 2.27845723
v -3.77729846 7.38141709 8.2634196
v 8.42981999 7.14728916 7.10999571
v -0.77749521 6.63038787 6.85247787
v -3.64066411 7.25808583 8.46290052
v 1.50583846 6.20586844 5.0386
v 2.48788773 8.1132051 -4.70399523
v 16.42318083 6.41532788 -10.37482016
v -3.67336823 7.40622972 8.68758504
v 5.69777838 7.31433295 -3.90113309
v 16.17680734 5.4012994 21.98496117
v -7.29873856 11.05582604 14.85885911
v 15.93430397 6.66448037 -9.59457718
v 2.69598736 13.073546 10.46309513
v 6.88219463 11.17642686 7.74506572
v 2.95391858 6.49271916 -4.06496921
v 1.01381974 6.88349264 6.25906136
v 11.58834972 8.78413649 7.29719186
v 9.17559108 8.67766738 5.01510629
v 2.63460217 12.91958236 10.63247541
v -9.07457726 9.10129583 7.16171661
v 0.31958937 5.52028069 2.29788888
v -0.31503722 5.51975267 2.29750426
v -17.27071855 5.22883691 0.68624986
v 10.70392259 8.23631342 5.97886573
v -7.91327122 6.42537362 -1.87963095
v -5.30250369 11.94543101 5.90245879
v 8.3485444 5.20726892 0.26874195
v 12.79369915 7.63191239 9.95971016
v -16.97904624 5.78735658 0.53418058
v 2.09814844 6.96320509 8.22603355
v 0.44517893 12.68304512 4.9824369
v -6.63334909 9.48089099 0.16326994
v -14.64296415 2.41268843 -16.75969789
v -7.60232073 9.62219084 2.50350415
v -13.02326576 8.20324635 12.02684402
v -6.82126744 9.33395585 0.20014217
v -7.51100015 9.75850292 1.95929617
v 13.93989064 3.70032242 -12.86958554
v 6.14454057 5.17488669 -0.5548764
v -13.29338129 9.22517117 14.1455524
v 3.59174461 5.79379509 -1.8078195
v -7.18805466 9.35710975 1.37919151
v -6.81710828 9.27298833 0.03616136
v -6.63760011 9.12302514 -0.03661314
v -13.90295792 9.04737362 13.96037945
v -4.34425705 9.82819353 -4.73160776
v -11.57360785 7.96067688 7.38733318
v -7.19418771 9.73348416 1.69646214
v -7.70615312 8.95754373 -5.99393322
v 2.83547071 10.92298341 13.00546707
v -13.42689384 9.98756056 10.0859709
v 1.96443984 6.58391801 6.15049176
v -7.0786008 9.52221214 1.1455157
v -15.05183505 6.57641675 19.28193279
v 3.17858722 9.49314327 11.44471674
v 2.47053304 12.98429229 9.11461983
v -17.01125445 5.21335342 17.24483607
v 11.33878722 7.70478939 7.31623104
v -10.5888876 9.85724261 8.68437288
v 14.8206956 4.60735415 -11.05515912
v 1.63434093 9.36677722 11.3691022
v -16.78970741 5.59591913 16.6709778
v -0.33189391 6.10364399 5.36347346
v 10.83534847 7.28765695 6.76814547
v -10.57039659 9.95058041 8.52062227
v 16.63705484 4.80565432 7.5880195
v 2.17475012 9.39735434 12.09679603
v -0.39857907 6.24423061 5.63298255
v -16.97584379 4.99359581 17.09414172
v -10.69236375 9.7383543 8.91924579
v -3.09537844 6.31755908 4.15028072
v 13.36222946 9.36257961 12.45714325
v 11.55052378 9.72037862 8.03807413
v 0.42675024 6.26262752 5.80196925
v 5.62737752 11.9167617 7.94211567
v -8.55988066 12.73820447 12.98461829
v 8.07426748 9.56563229 4.87290687
v 0.04173985 6.33914649 6.14207376
v 19.04932803 4.08478809 -1.96531924
v -7.99935347 13.06563323 13.20278663
v 2.16223196 6.72063301 7.24224909
v -5.01800365 7.30429281 -4.58502588
v -1.83449083 10.89737614 13.01115799
v 2.9415567 10.32632673 -3.07766415
v 16.55957619 5.21919521 16.71535353
v -14.58797732 3.8254644 -14.32429358
v 8.51544518 12.63418462 12.61493109
v -12.86612618 7.64600526 9.92472594
v 16.49487297 5.82715866 -8.8687863
v -7.77410285 5.74444242 1.24166171
v 3.19923212 9.98798066 -3.29548259
v 3.5929754 5.58601081 3.92505474
v -0.57747358 10.35544825 -3.17989307
v 3.12994163 10.18555489 -3.03021218
v -5.09014016 8.43212138 9.27270341
v -4.30037573 12.34618713 5.25611075
v -0.41853043 10.29578583 -3.5387933
v 4.22008672 10.40477665 10.83484585
v 17.43607188 3.44034375 7.62156903
v 11.24636505 9.15153612 8.79756168
v -0.05438908 10.20858668 -3.54898243
v 3.34862137 6.446259 4.28723919
v -9.87156289 8.21169983 5.20299737
v 3.13414129 10.40606607 -2.54069547
v 16.43120488 4.64576189 18.18707757
v -0.33419053 11.67176314 12.14656095
v 2.79477915 6.43647689 4.06096838
v -15.73433462 5.25847749 -7.5092869
v 18.65914157 3.80794354 -0.43142681
v -9.74520058 8.81788431 5.40631443
v -16.13037033 4.06894314 -10.5393654
v -16.79151177 6.27151491 -10.28202307
v -3.34351149 7.28799564 9.19980811
v -4.9980171 12.07174179 11.39908557
v -16.2216476 4.45015408 -10.25056394
v 2.53550325 6.39522967 6.743263
v 5.23302631 9.29921398 -4.24293665
v -9.69780165 6.68434929 5.53119426
v -3.43448255 7.70022359 -3.65369721
v -13.0556562 8.70153414 15.09799125
v 10.89872754 9.4193469 10.21400389
v 2.25203478 6.89704778 8.39491494
v -4.4550724 10.6498245 10.54838946
v -7.42869541 8.75485477 -5.64158353
v 11.18724073 8.77706466 10.99933732
v -2.93011362 8.27220505 10.41621824
v 6.45019484 5.09995924 -0.36043913
v -4.4366852 10.4377149 10.71926044
v -12.92393606 8.95601682 14.62719239
v 11.02080747 9.22096123 10.7021003
v 12.75420476 0.90155664 -22.66157564
v 16.35628041 5.5270605 18.23917114
v 2.44127074 12.57346206 5.47628174
v -21.4243623 3.51484998 8.09124689
v 10.98528254 9.36879518 10.94520786
v -6.72068902 6.86215393 -5.96606191
v 16.34937663 5.7344863 17.97419088
v 0.48114464 10.96564364 12.54253243
v 12.96822964 4.32218831 4.15037781
v 1.1196503 10.97642203 12.19821762
v 16.15421693 5.97654231 17.74838535
v 4.18492251 6.90519505 -0.73718896
v 4.98769204 5.08810167 -0.68829999
v 13.49909234 8.17000899 -5.10895381
v -0.73928604 10.62152301 13.23161763
v -8.63428009 11.91487444 14.26060457
v 4.39299582 9.34013297 -4.07350036
v -2.75801446 10.71151496 11.86446163
v 13.1778855 8.17973023 -4.12915001
v 4.03105558 6.45726966 -1.15990646
v -1.07251416 10.17261104 13.76842668
v 4.42532651 9.00101392 -4.36427983
v 1.63479707 10.71127037 13.16984651
v 0.21201965 6.23909908 6.80201615
v 4.35656982 6.33743473 -1.21823717
v 17.5768243 5.7159587 -10.79886759
v 8.78685274 5.34311087 -2.2411537
v 1.34818216 8.44511938 -5.22234724
v 8.05848153 5.59935236 -1.85361198
v 14.19674379 3.34103049 -16.35396222
v 1.54844287 7.69134329 8.74523285
v 2.57622394 6.70759692 -5.06234988
v 1.45864332 5.70993021 3.32467507
v -16.73986929 7.04887359 1.68241315
v 14.91375184 3.62908063 -14.75720675
v 2.94081957 10.43795053 10.44111563
v 2.31096623 6.4071455 -4.82459791
v -5.94583898 5.34245141 -2.41749714
v -14.28843332 3.65516774 -11.56683028
v -4.55546596 11.71763143 9.39671616
v -0.08927346 7.76150852 6.99353799
v -2.42084504 11.70314049 11.23472555
v 0.74292404 6.90896062 7.62650415
v -11.79550815 8.78219545 8.80738412
v -14.48585594 4.02200351 -11.52456885
v -2.65696872 7.12510876 -5.26697167
v 2.0004476 10.86862766 -1.50569693
v -2.54525082 11.17976859 10.13115695
v -3.44541815 6.21867375 -0.61935061
v -12.11699132 8.96931057 8.79914797
v -5.17232092 6.72132832 2.92330841
v 18.91068768 3.4613068 -2.25422862
v -2.55696313 10.69377117 12.7197157
v -0.78594276 5.67558752 -4.31443126
v -1.87443444 7.027862 -4.38509649
v 12.56540366 6.77956913 -1.00962203
v 19.55790205 3.09074131 -2.7419337
v -1.7567252 6.45476102 -4.10766417
v 18.52426827 3.3638315 -1.4419971
v 15.30758288 8.51624206 14.15470717
v -13.96059304 9.00519248 10.84838456
v 12.63434593 7.35083587 0.1790274
v 10.5392698 9.49478183 9.29433563
v 18.19567519 3.66664144 -1.31548131
v 6.99821694 6.15713565 -3.01450614
v -3.99849673 5.38937386 0.82571758
v 13.00598388 7.31731844 -0.03128681
v -11.22198222 9.04287503 8.91401193
v -5.72179562 6.85920839 -0.49892708
v -16.5066357 7.01486325 1.74717069
v 10.31993863 6.59191442 -7.7998397
v -12.99698297 7.31382473 -0.04068015
v 2.8589943 12.80115783 10.79282117
v -16.17715686 6.76249488 1.80738297
v 9.56132638 9.53223212 7.43742896
v 9.53345731 6.80142465 -7.45967955
v 2.63925704 9.14810626 -4.88446459
v 11.05427934 7.05128364 -6.59182854
v -12.74043453 7.30416473 -0.0936326
v 12.74481101 7.3037689 -0.09346789
v 8.99116721 9.23412204 6.39716399
v 22.55741987 3.18294914 9.56967157
v -4.15679503 9.91828743 -3.7815715
v 11.68601247 6.73437188 -5.99437573
v -12.35292549 8.14572922 11.80803415
v -0.98143321 6.19931268 5.79518608
v 11.88808268 6.40482507 -5.99759871
v 15.62061481 8.04820315 16.36550687
v 3.85658484 7.62246039 -2.86723661
v -2.28395416 5.97434362 3.65620174
v 15.74935805 7.96012235 16.81932707
v -12.22672226 8.42824939 12.11113983
v 0.77235737 7.43528254 8.81919987
v 6.32522315 10.97725551 3.13323911
v 15.87005633 6.08937039 1.22931915
v 15.51054706 6.13788884 13.86186679
v -12.85741205 8.29446051 -4.09800156
v 5.64689319 11.1301508 3.10729838
v 15.5732114 6.10343562 0.69866678
v -5.32676553 8.3108809 -4.48344111
v 6.12513655 8.95670391 -5.56744064
v -7.64975776 9.55856979 5.6952492
v -9.71496926 9.49001438 6.54038845
v 18.57005553 3.57322597 -1.89308975
v 14.48304932 3.19496355 -12.61868769
v 14.84266912 7.21128511 18.78156654
v 4.94723386 9.17996271 -5.38344022
v -8.93595782 8.51869207 8.11819511
v -17.58580878 4.84898372 -0.62958437
v 16.3919226 4.63887378 18.02775572
v 6.33120459 11.32751442 8.2053304
v 14.69670226 7.54764085 18.18919112
v -17.97461359 4.12725714 -0.6813898
v -14.04297246 4.37274936 5.19251323
v 5.68059284 11.21306421 8.41383389
v 4.7148371 7.38523867 -5.10583164
v -6.91940069 4.59917252 1.11964339
v -4.64916561 8.80173502 9.99694834
v -7.71023535 4.78051494 1.40160838
v 1.10742677 10.19502594 13.65281289
v -17.57798937 4.38917461 -0.35415954
v 17.58049875 4.38904018 -0.35104722
v -4.30969144 11.25567366 0.58884366
v 5.11268838 6.93164215 -4.81926734
v 17.56684203 3.89612889 19.69950736
v 7.01842568 11.09092677 4.80313597
v -1.63027999 9.46387984 11.15989817
v 17.46396485 3.8692673 20.07167108
v -4.31721921 11.44602259 0.78159172
v 17.1528747 4.32384779 19.8255082
v -12.31316448 5.61682691 -1.1792975
v -2.15249597 9.43706456 11.38038396
v -1.18990328 7.39362643 8.49254931
v -4.32064123 11.42428955 1.07594477
v 5.23620486 12.3576851 13.53755011
v -2.57700775 12.75018004 10.79062845
v 14.84730699 7.29608877 16.57739728
v -4.14849577 11.42804167 1.01618769
v 5.68348013 12.52639696 13.27698815
v -2.90847599 6.67610717 4.11936304
v -13.17001829 7.86193868 16.08650395
v -4.64078046 7.32213855 -2.34854777
v 5.62703061 12.33448825 12.75664992
v -2.44279914 13.05553894 10.23973102
v -3.18294615 7.13237476 4.00104158
v 13.30093184 8.94197287 15.09384181
v -16.03276882 5.42554555 15.05776048
v 2.70082091 7.86522851 9.7989021
v 3.18849592 6.88057399 7.38285737
v -15.51609458 5.67339555 14.37209133
v -2.09349021 6.96376671 8.22594766
v -2.18619208 11.60517341 11.6245244
v 11.40295794 10.25410022 9.05973382
v 2.19033088 7.83040524 9.75683261
v -1.83214594 6.99518104 8.64662087
v 3.09599384 6.95808998 7.20645978
v 9.80974397 9.40308559 6.25607139
v -1.90923232 11.09343316 11.66733102
v 3.34857394 6.77280649 7.01729272
v 6.87393906 8.66820081 2.47741704
v 12.55818172 6.60377872 0.59233037
v 9.98704449 9.42587354 6.43713187
v 3.77205265 6.93216941 6.93048678
v -1.95865463 11.33924989 11.90480442
v -15.62784721 6.30841253 20.52359879
v 18.20042658 5.16329425 -13.31318449
v -14.98336478 6.37695002 -8.09087869
v 6.91345361 8.85299997 1.88780698
v 11.39431103 9.31682671 8.76969634
v -7.50022175 8.60930017 3.84628293
v -3.77287231 6.58591207 1.29418116
v 8.23221514 6.238114 4.37177474
v -9.6340753 5.77779703 1.42132691
v 9.63058308 5.78598539 1.42545226
v 6.53422926 8.31705017 1.81053781
v -8.56101884 6.80840237 4.35498615
v 14.60687984 5.92263616 -6.73246743
v -8.61048353 5.37981431 -2.17019402
v 3.23367189 12.55332016 10.26349099
v 3.03635457 12.60717179 10.69133087
v -0.50122399 10.44280573 12.49705138
v -11.50142055 8.38512574 10.93779399
v 13.48766121 4.82237606 4.81789315
v 3.22396036 5.71893485 -2.58444572
v -6.71874575 7.84798286 -4.81456449
v -13.83205295 2.62700009 -18.32375821
v 6.52273913 5.45586576 -2.40718403
v -4.49563812 8.47097087 -3.24484125
v 14.11289758 5.11506408 5.10327782
v 8.16740364 8.58681879 4.68343174
v -15.51464721 7.11113539 -6.48355618
v 6.85522325 5.69397024 -2.04057717
v -1.44893011 11.72686871 1.40099438
v -3.88437886 10.89487161 13.00574489
v 4.77231837 6.78012403 2.44376182
v 0.77197886 8.96085372 -5.46589208
v 3.78958211 10.55247879 12.16730144
v 13.05374578 7.58985971 10.07097211
v 13.0145576 8.27225995 15.53519576
v 13.2063147 7.82616954 10.18388981
v 13.79866771 9.14284402 13.97090541
v 0.98640213 12.30552207 11.12623736
v 4.82585969 6.80965034 3.00145605
v -21.66977386 2.44552922 -3.17747667
v -21.0760616 3.16141402 8.97187036
v -14.7754849 8.76484636 12.7135005
v 13.21972794 9.22521934 14.10375477
v 0.87308328 12.43587624 10.84050914
v -20.67342083 3.6744392 8.97293685
v -5.64385803 7.61099453 5.70387856
v -4.00976878 5.56095732 -1.26785973
v 17.01824487 4.26472645 7.72881448
v -6.56827694 6.72050754 4.21762102
v -21.39929835 2.38440785 -3.35565958
v -1.54987391 9.02013264 10.08906207
v -2.05516146 5.82195543 3.64871019
v -6.42451177 9.48274838 -5.84730131
v -21.23086655 3.68405177 9.0093423
v -14.35914112 7.25865417 -4.47979503
v -1.06433617 5.61730414 1.98712846
v 11.81947722 8.74217231 8.40476501
v -1.88776086 9.33571914 10.03650396
v -3.89831451 8.28190314 -3.62724303
v 1.33272249 8.1191589 10.20604855
v -6.35000404 7.91354307 1.38674337
v -17.07058042 4.5670502 19.51874673
v -6.26308944 6.27384505 -2.85580866
v 7.1504326 12.54637717 14.97569473
v -5.40916698 11.45922261 8.64959852
v -8.64960524 5.07058827 0.30948661
v 0.1835459 6.73217617 6.95841262
v -9.40934224 7.38305304 7.3597972
v -15.94606371 4.32881427 -8.62075632
v -7.87187613 5.21901223 0.32590248
v -3.8346565 11.54243102 1.87187446
v 2.38284863 11.30062968 0.00779251
v -20.0542264 1.40122758 -4.45741187
v -15.67196752 3.67719205 -10.65707258
v 3.77930111 5.30183154 0.26726192
v -6.70375219 6.06332136 5.77503186
v -14.66618788 4.05647092 -10.60530911
v -6.50071333 8.0687166 3.37122821
v -5.50552089 12.32865469 13.09327303
v 3.40689429 5.49057514 0.18814186
v 9.5936399 6.06547824 -2.67810634
v -15.32726808 3.84167456 -9.76518676
v -5.21168237 12.33342027 13.52177685
v -16.8220142 4.41907808 22.72316005
v 3.61331447 9.9932048 -4.91693569
v 8.44538488 7.18979181 -7.12823802
v -4.90161763 11.9990093 13.35991874
v -16.81508353 4.61425944 22.59449449
v -14.36946544 6.74317562 16.64640229
v 8.49057093 7.24332902 -7.14194925
v -4.12786731 9.33069478 -4.37185838
v -16.68954872 4.78498179 22.67321887
v 3.54942344 6.70827879 -3.4958347
v 12.9437557 4.63087065 5.30565088
v -9.43507908 9.17283973 -4.47126052
v -4.52188543 7.06714727 -0.57267233
v 6.07928432 5.25881356 1.04267025
v 14.12356843 2.20169572 -17.89486155
v -11.45341742 8.92298484 8.90919631
v -6.7876111 10.88133476 8.24829236
v -2.03397828 11.00884721 11.45483343
v 5.41188175 5.74738497 1.13679074
v 16.07887573 4.85636325 21.9080307
v -4.48878362 6.73614861 1.39887597
v 8.73018926 4.23001782 2.09365321
v -17.46479534 3.4222762 7.12872496
v 4.42036675 11.79570009 11.34163865
v 2.29726303 6.19795268 3.44909261
v 4.80111652 11.85984018 11.26439301
v -0.42616038 6.85879614 6.95614297
v -0.74495185 7.67971574 7.63811378
v -10.2364397 5.91655763 2.83011307
v 15.3763728 3.78351665 -13.45715878
v 1.89581515 5.89200303 3.85460385
v 9.04517418 7.38560873 7.31752532
v 1.18954601 6.4483031 8.23204561
v -4.95687818 11.83760228 8.81749857
v 9.11891789 7.57242921 7.7170652
v -9.63926434 5.09682177 2.75760725
v -2.32332662 8.42262195 -5.00846128
v -3.50574526 6.27885336 4.40933331
v -4.31778979 12.17452077 8.32961426
v 7.29741292 8.85020791 3.15147432
v -8.67812556 11.40881391 13.9615714
v -1.71772691 7.4790369 -4.22169616
v -4.57177097 12.06175804 8.5724537
v 7.65517234 5.47668018 -2.9300507
v 14.5616318 4.38293103 -11.68606773
v -14.31533449 2.13988502 -17.53091605
v -4.34148553 12.11113535 8.24223549
v -9.35762731 5.41162521 -1.7178001
v -13.72894275 2.11673747 -20.65739365
v -4.69587185 11.91422879 8.62199607
v 10.6106072 8.77883878 9.42787208
v -6.183343 6.31074715 0.26992018
v 6.18892937 6.30946483 0.26354084
v -2.10452738 11.60098326 11.3540825
v -9.02843974 4.54966003 2.4220088
v 12.79041305 5.12795229 -7.58892093
v -9.95817689 8.58258832 -5.83971715
v 8.86981769 7.87576082 4.51777408
v 2.13907787 10.20547572 -3.45066732
v 16.44874217 7.25943985 0.81019722
v 5.86340168 6.58028463 0.52547593
v 14.1980896 7.85827095 -5.20613559
v 1.84633328 10.4848685 -2.99456627
v -3.92677359 8.9535515 -5.35003631
v 14.11802389 8.88577989 15.41232866
v 4.21999149 7.31446477 8.33083534
v -1.1350816 6.5692919 6.9190086
v 0.86060191 10.36827933 -3.21430409
v -4.30086528 9.33492002 -5.25531835
v 4.8711869 7.21422467 7.00757708
v -3.8985718 10.64951531 -1.30728717
v -11.05735931 9.65289902 11.35508775
v 1.44286493 10.24439018 -3.1145767
v -12.87540492 6.78369318 -0.8607172
v -21.54487087 2.46144213 -3.42615641
v 15.79624913 6.41799933 1.71194786
v -13.91159438 5.50094725 4.77433708
v 1.5924843 10.22306305 -3.2835451
v -5.08106345 4.9154562 -0.24696342
v 15.53614872 6.13371027 19.53076488
v -0.79883723 6.92129991 8.90680343
v -0.80684428 6.01033383 5.05866124
v -3.86282469 5.44883575 1.01501972
v -2.14964416 10.18866473 -3.39541349
v 0.24285076 6.0293058 5.06671479
v -2.52693401 5.2929195 1.65687272
v 10.21068493 6.09129276 -6.26899059
v 12.55807268 8.53799638 12.4673772
v 0.50624817 6.21405306 5.54585771
v 5.26365234 6.03404226 3.82302186
v -5.04448323 5.28248913 -0.86238489
v 0.18842014 7.03699286 -2.81612476
v 8.84817651 6.22161556 -6.17101492
v 8.14008946 5.28012539 -2.25793687
v 2.21426448 9.4433578 11.48350685
v 5.35104305 10.43010946 11.15012951
v -0.93416367 10.24583159 13.3488685
v -5.85743667 11.01424424 1.99264536
v 2.84312302 8.95508215 7.86413439
v 2.24657352 9.43964302 11.10983675
v -8.16485168 10.75260609 6.9193768
v -5.55775338 11.07622821 1.85546135
v 1.00447481 6.91856871 8.04408694
v -0.6411146 9.07224787 -5.09159949
v -14.81583815 4.5976766 -10.76643756
v -15.37654308 6.13033904 -8.36129296
v -6.10492258 8.32119999 7.25175561
v -8.21182343 10.75879142 6.61003425
v 0.66920091 6.60224247 6.7295092
v -13.62778031 8.14812135 10.96518583
v 11.09446081 8.74738189 -5.52153426
v -4.33291293 5.17420035 3.99506612
v 4.62404677 8.01979224 -2.68825832
v 1.48389733 9.3579787 11.09697468
v 0.5174327 10.90282022 12.70468032
v -13.80015841 8.70045346 10.93051678
v -5.34241071 7.81794646 -3.06562042
v 13.41998259 5.19243444 -6.98483506
v 4.32851292 8.10290879 -3.18461684
v 4.32260019 11.49377067 1.53804154
v 8.99976557 4.2551191 1.01104943
v 12.35005762 5.43717011 -6.83643799
v -5.6147507 7.70964012 6.78813762
v -14.09286285 8.96348335 10.5678536
v 4.82682909 11.27972489 1.14451157
v 2.69289545 10.22798921 13.39794035
v -5.90269815 8.00071011 6.63003163
v 4.79571911 6.23868607 -0.22763486
v 13.62157258 7.59947789 -4.21824053
v 2.82324887 10.26303803 -3.07902433
v 4.55190727 11.1625614 0.52212197
v 6.12369141 7.68737682 5.42937161
v 2.99971442 8.07774029 -4.91925127
v 5.59989979 8.44299126 -1.72714586
v 4.27301712 11.49797015 0.89084453
v -4.14326976 7.01417541 5.64011226
v 13.57440068 8.78936847 11.86636682
v 4.31324677 7.41974229 8.4277983
v -2.03716281 6.03020499 5.20158248
v 15.120383 4.20003519 -12.13699841
v 4.93913998 6.67895561 -4.21041402
v 13.29130657 8.05817271 10.16233153
v -1.97442639 10.60192369 11.23872786
v 4.12932738 7.55565034 8.77107426
v 4.42438512 6.41065266 -3.88398191
v -14.98179044 7.19078137 18.9302743
v -13.05998189 7.57709846 -4.15713335
v 6.39121392 8.87807549 6.96561141
v -13.87681255 1.79983392 -20.82076337
v -14.73355283 6.81104843 17.42898586
v 9.55510446 4.818137 2.79582752
v 18.88841243 4.55558994 7.39153789
v 7.03393306 9.08915408 1.55560759
v -6.35422145 6.87993842 3.66903133
v -11.06760221 4.10501401 2.77935205
v 9.77651558 4.93776729 2.87103429
v 23.85041617 2.98603885 9.92407245
v -0.51995417 7.03832224 7.52906396
v 18.33006602 4.64940198 7.87879038
v -6.24606635 6.53364598 3.45011167
v 3.6771099 7.29276683 8.09264049
v -0.39731845 7.09794097 7.63071782
v 23.72769097 3.20998101 9.71616569
v 9.34145973 5.85949608 2.22546876
v -5.18711358 6.42125256 2.25125657
v -17.48743056 4.30884377 18.98780337
v 23.87486323 2.93415962 9.54648219
v -11.65534797 7.99654498 8.05317075
v -5.16320238 6.28448304 2.56665412
v -14.5741817 3.61270616 -15.13591129
v -2.09279882 5.34866362 0.36371019
v -4.10550468 5.23816792 4.06057928
v 4.46310428 8.71916105 -3.97485738
v -11.31275313 7.67099975 7.41943684
v 2.28793668 10.27149188 10.86522729
v -15.59644558 8.11714841 16.08119989
v -1.95696677 10.20191367 -3.22641447
v 4.470321 12.24614569 4.68355161
v -2.80523341 10.5738933 12.66932642
v -15.76227091 7.89290005 16.80734328
v -0.67068012 5.54684504 1.42250813
v 1.02566499 7.15198603 8.28443866
v 12.06736232 8.15179655 11.34651477
v 5.74596373 12.10396942 5.2177609
v 3.65584065 7.20022815 8.02546598
v 7.61443746 10.07832774 2.61686641
v -12.22758635 7.79467493 -4.07710647
v -3.31333281 11.45062574 12.41908952
v -11.71462988 8.05229471 -4.06186833
v 6.57708965 6.56864737 5.62168623
v 13.9629426 9.34195861 10.75556134
v -7.75266257 6.34522427 -2.73956696
v -2.29308801 6.90205534 7.75570296
v -8.90240679 4.91593492 0.44847577
v 1.72250836 12.73071292 9.90177779
v 15.58830354 6.7436297 13.24326385
v -1.93698153 5.9014752 -4.01770507
v -5.29353153 5.8383523 3.47516964
v 0.31624586 8.66912017 11.60853605
v -11.4569201 10.26623525 10.32303204
v 16.35380539 6.06080526 19.25813548
v -7.0207237 5.35575935 -2.36987042
v -3.62647042 7.13802386 8.00229304
v 3.29428765 10.17656107 9.92458479
v 5.78042516 11.42945731 11.10692856
v 1.28067858 9.97093852 -3.64726543
v -4.79254354 10.17618242 13.07151161
v 8.39106648 8.04681664 6.52536577
v -0.89487579 9.03103688 10.66665379
v -3.17143175 10.01538146 12.58620464
v -1.10423599 9.0558988 10.89751243
v -3.08862533 7.02515695 7.52549407
v -13.87880363 5.82171047 -7.8808285
v 15.33525329 3.46221197 -14.41498084
v -8.24511381 10.39753828 5.02095479
v -5.32355561 8.65538242 -2.22671561
v -10.23081973 9.37125191 9.15228893
v 13.18126868 6.64885946 12.7287435
v -10.39944944 6.52757268 -7.83634598
v -14.82981601 6.80660996 17.58779238
v 6.13957334 8.51986722 7.49028953
v -15.29591724 3.55638025 -14.33072686
v 3.62469145 11.60934115 12.40127814
v -23.67108052 2.59112937 10.01158864
v 12.53831876 5.4187396 5.00739666
v -15.32283932 3.05103184 -14.57974117
v 7.58914722 7.34065868 6.18502302
v -17.36842611 4.19824202 6.99986447
v -4.46539522 6.49234723 -3.47673091
v -5.41294973 7.19411825 -3.77083045
v 10.21840949 9.14723731 -5.25186945
v 3.19920374 9.84636116 -3.73631824
v 9.53321682 5.52477592 -1.44513905
v -15.40428967 3.48616013 -13.86568912
v 2.80058639 7.67886397 -5.35696064
v 10.04498358 5.40497684 -1.61164503
v 13.59094467 5.91763906 -0.72199357
v 7.69611037 4.92822641 -0.04048657
v 0.98113821 10.57545233 -2.78955351
v 4.42109828 8.69548847 -4.94929514
v -18.96696355 3.59638697 6.96214906
v 14.13308765 4.94561658 4.68356468
v 6.61369227 4.77364252 1.07747513
v -18.65027808 4.67089379 7.54059666
v 5.24269601 6.15225729 2.71709268
v 1.20926155 10.59679738 -2.62423323
v -0.67649926 5.44979021 -1.85779559
v 13.98583772 4.85653801 4.53541369
v -3.59413935 8.87783576 8.51380587
v 12.43277461 10.24424119 10.71008999
v -19.45342663 4.30415362 7.42404559
v 2.57713117 10.0174278 12.9394061
v -12.01327917 9.32326297 8.23404341
v 11.8106197 10.31728511 10.51504157
v -19.27666309 4.04445874 7.22030768
v -16.60074498 5.8112577 -8.98481235
v 8.94531348 6.50492177 4.7953412
v -3.53783585 12.31435793 6.82405987
v 2.18016751 11.34445312 12.1676308
v 12.75520105 10.19169317 10.46148644
v 5.29522499 8.94838075 9.67516269
v 6.43720954 9.0944081 -5.46507242
v 22.54081463 3.08052902 9.54426258
v 6.81341217 9.22344522 0.29193044
v 4.93087769 5.42068587 3.69988179
v 2.24436884 5.98672771 2.96355692
v -17.70940629 5.55552107 -13.48634826
v 6.72357033 9.13261008 0.05650247
v 1.33559791 7.94296221 9.31744883
v 3.50949626 11.83822066 11.70409271
v -6.06732629 12.63606479 14.27709031
v 10.9606667 10.0198879 8.25717378
v -17.7228509 5.66307646 -14.21801379
v 6.55659861 9.43885772 -0.01385849
v -14.39955263 5.06409823 6.15709532
v 4.72608301 12.29477318 5.39980759
v 0.33316356 11.40317303 -1.03433029
v -5.43135709 8.0965782 8.29805579
v -10.49089923 6.15181441 2.62930092
v -1.63619384 6.31753444 6.89138897
v -0.05561756 11.41888952 -0.43797576
v 1.19171829 11.02860709 -1.3519664
v -20.69887612 0.96565044 -4.02389451
v -2.68282636 5.87324988 3.8154265
v -8.97347457 6.99875168 -1.53114606
v 15.73145779 6.19087339 -8.0226026
v -12.61907455 8.09640381 -5.40008616
v 12.62405597 8.09604272 -5.39987667
v 2.52020255 12.26150557 3.74715488
v 19.54421696 3.10062499 7.62714867
v 0.9027036 11.41893284 -1.24559783
v 15.08979543 7.14941018 -7.72561129
v 20.11981835 2.98155333 7.97020506
v -20.12845033 2.97007739 7.98595069
v -12.95689709 7.70109665 -5.22920958
v 12.96088969 7.70119336 -5.2289284
v 13.17242311 8.24084973 11.98496946
v -1.49723533 7.50111945 8.10198794
v 3.9310317 5.70358879 4.12019801
v -2.83323113 12.80892758 10.75643738
v -17.64551414 4.78850911 7.39319363
v -12.55450278 7.83416968 13.23553854
v 3.15883182 7.75589639 10.05478436
v 8.10632558 7.7102839 -5.56806948
v -17.16069411 3.11538404 19.53705327
v 5.67889005 11.61666167 8.64115774
v -5.901995 7.79793899 -3.99707325
v 6.69197079 7.84455711 4.69615005
v -17.11470521 4.09144692 18.1180845
v 17.46479534 4.32901666 7.89551436
v 3.40959486 6.56375707 -3.23952935
v 7.76795487 9.47843612 5.46190022
v 8.68491359 11.93484082 14.20079017
v 17.81640304 4.14582432 8.03970075
v 21.70730704 1.60434635 -2.90872151
v -1.26234861 12.68213845 4.90747323
v -13.65142078 8.2104653 -4.84175469
v 8.84493373 11.61280947 13.66206324
v -18.1089641 4.12889496 8.16924758
v -7.97517005 6.78630637 -7.06740567
v 21.55544314 3.12094202 9.08434145
v -13.22939504 8.19811219 -4.26139368
v 13.83967968 4.49581139 4.70658415
v -2.23520475 9.27228182 9.5727
v 0.44867923 8.37428872 9.23224859
v -5.29502111 5.9931005 3.55387685
v -10.47190635 7.17178998 -6.54061997
v 0.44053438 6.49425839 -5.40205333
v 5.22663186 7.4878328 -4.89431391
v -0.84961421 7.23476874 8.48758357
v 5.52878159 9.97641883 12.52977342
v -18.04757536 5.39789082 -12.18276177
v -9.47441887 6.84741728 -7.43753799
v -0.6712971 8.50159317 9.54416624
v -17.88788159 5.20380732 -12.1847872
v -3.96201771 10.37849797 11.60825076
v 0.90363902 10.38733869 12.79441462
v -10.14985035 6.92323049 -7.59934532
v -0.45080549 8.37138911 9.22186677
v 16.43689132 6.17659456 1.23418369
v -17.8479854 5.19591994 -12.34338909
v -9.78897436 6.97594916 -7.34660054
v 15.64346363 5.38006898 16.48090557
v 14.97930794 2.6937011 -15.58770756
v 19.22200785 2.88700042 -2.44474578
v -0.56578073 8.03402402 9.22874293
v -10.16314708 6.56791248 -2.07443702
v -0.76853117 6.05447654 5.64608959
v -3.48740474 8.42683936 10.17690088
v -4.30420702 7.08724099 0.44682614
v -3.86798423 5.18945604 2.9659918
v -0.44270605 8.13561253 9.09695632
v -0.25614274 6.14227951 6.416481
v 3.99092153 8.7850958 -3.48822626
v -2.20575032 10.5060246 13.3220689
v -16.97067267 4.73733341 7.59368203
v -17.98303645 4.18843527 -1.17329039
v -16.22411516 4.56346537 22.23746025
v 6.19025426 4.95998503 0.8318032
v -18.62666001 0.69691955 -5.15506631
v -16.33931072 4.97867021 22.40576657
v 6.37750044 6.29569086 5.14681971
v 16.72928657 4.77877704 5.99282902
v -18.36102403 3.77206983 -1.75278936
v -5.49354158 7.14125096 -1.82199359
v 6.46949916 6.29295071 5.02589476
v 18.31302762 5.61987626 -0.37683551
v -1.04157305 7.99499529 9.42007582
v -14.69041387 6.52164277 -7.00481751
v -12.39752676 7.54261873 -4.4547759
v 6.38719517 6.30383963 5.06043498
v -1.21456188 8.06652761 9.67849883
v -16.7743957 5.91837096 -9.19508286
v 9.43559739 6.71808031 6.40830087
v 0.12216915 8.99528603 10.22640367
v -7.08175321 7.23405551 -6.32157783
v -0.88921353 8.25890421 9.72525921
v -14.15204244 8.34382848 16.95452599
v 9.91620972 7.0873336 6.88024911
v 14.13118321 8.25122483 17.12989444
v -16.17936004 4.17658442 6.120806
v -3.02350332 6.3058912 4.19876033
v 6.08872251 6.85261902 -2.54654135
v -6.90667454 7.73832624 -5.9482046
v 17.27541468 5.56626362 -10.02777714
v -15.33218677 5.7511946 -8.40617131
v 1.39269578 5.43968622 1.51344054
v 8.37764203 10.61943186 6.36601554
v 0.58420905 8.55799825 11.01952515
v 13.10599021 7.70385584 10.31900359
v 1.31929206 5.38222063 0.79942415
v 0.81246332 8.62765898 11.39156564
v 8.25311695 10.72517541 6.7267922
v 12.04648367 9.210321 8.33723501
v -4.5045285 8.96295757 -3.75170799
v -1.94590775 6.74104713 7.60853668
v -8.0790129 10.3897577 3.8857157
v -4.15550636 6.66866566 -3.41308223
v -15.43884296 7.16794301 -6.4986767
v -3.12094743 10.39369093 11.02376048
v 4.12438181 9.82046113 -2.81921705
v 1.43198973 5.88967065 -4.43067837
v -4.77776769 8.45673498 -3.76139525
v 13.6441361 2.36855393 -19.39246209
v 10.76272054 5.66039456 2.14422939
v 1.44268382 5.79443513 -4.33200477
v -14.81282391 4.18619475 -10.25589114
v 12.95679253 1.48157336 -21.78097233
v -6.62347363 6.0941427 5.20192117
v 13.43391115 2.14475516 -19.86337746
v -7.96875246 5.67988335 -2.34414347
v 2.47161204 6.48170402 4.60690754
v 1.92009436 10.69063071 10.39810662
v -3.84405361 8.27189362 9.75658914
v -14.69388668 7.33516381 16.63980321
v 6.44482955 5.046133 1.06913713
v 2.25364516 5.94383222 3.9786222
v 6.07085922 5.43129174 -2.76491004
v -6.76694455 8.95165751 -5.88820759
v -3.52214549 9.27629646 11.24673174
v 13.70355617 4.98119155 5.91191266
v -14.90001297 6.02299276 -7.04203627
v -5.60077546 6.87855378 -0.24962066
v -16.0558865 4.03527187 6.65331959
v -19.55718508 3.49311844 -0.87436402
v -2.74114765 13.06326874 10.48922183
v 5.49629742 8.09547475 -3.66573142
v -12.33628888 6.94705991 0.55355603
v 18.80295006 4.08770077 -0.30694906
v -18.79843616 4.08835127 -0.30699023
v -0.10616788 6.67118848 6.88181299
v 3.04902881 11.46146686 10.71778693
v 3.42294126 9.13204397 -5.29572313
v -0.9766343 7.6818827 10.45246611
v 9.47445248 6.38962763 -0.80995525
v -9.47017309 6.38962912 -0.80932809
v 2.90001 8.95976894 -5.36405524
v 4.54787658 7.06991282 -5.08269604
v 13.33670397 4.79994846 5.25529894
v -5.57376824 11.65970541 8.44874193
v 3.45179019 8.91629913 -5.34169374
v -14.93881728 2.67535871 -15.62125411
v 10.38932677 9.7424496 7.68611691
v -13.3856414 6.9433399 10.95055972
v -5.59491426 11.58206506 8.64083585
v 2.90791884 9.89621346 -3.53205269
v 16.00588707 6.75688163 18.42435903
v 9.88842803 9.47733341 8.01719697
v 0.89751596 9.07340174 10.72576915
v 18.7436211 0.72684094 -5.0331462
v 13.92402478 1.94032643 -20.60960636
v -13.6999579 3.0051109 -15.98733706
v 0.44083391 7.97612265 9.10812382
v -15.14231768 6.34118984 -7.96456194
v -2.87861285 11.34406066 10.0332455
v -1.82041757 8.82831542 -5.00736193
v 8.17753526 9.54533243 -5.19612196
v 0.56613468 8.3405282 9.25647458
v -14.19855861 3.41583545 -15.88360997
v -2.07123719 8.7433441 -4.94880782
v 22.17359947 3.71790826 9.04268272
v 14.49362756 5.43152849 5.22808745
v -14.01059546 3.22012011 -16.48984077
v 7.17312608 5.72905752 4.37537002
v -2.27389982 8.46639237 -4.88823575
v -19.67196092 3.40039454 -2.60298601
v -3.90214655 7.36430811 8.52410927
v -12.08555833 8.5766909 -4.40740646
v 7.22288279 5.67244706 4.16900698
v -14.14917756 3.1850022 -16.73749285
v 12.29053524 7.85785982 11.20807681
v -4.48750503 6.95928642 -1.96573112
v -3.29070842 7.0812954 -4.09555006
v 2.6367611 7.73081452 -4.5903643
v 6.69120229 12.9449133 13.06072873
v -1.37766012 11.71000769 12.08901321
v -8.52538711 6.63301078 -1.21573544
v 23.94835675 2.76950907 9.46504977
v -1.02451168 12.28643135 11.18425785
v -0.44108765 7.48928316 8.00166793
v -9.73080301 6.81275869 -0.56240389
v -1.64639848 5.37752898 0.45988057
v 15.31764132 5.86284416 -8.02270267
v -0.28723872 7.41017864 7.42539737
v 23.87520677 2.29893502 9.63933081
v -1.08714354 12.28959683 11.35596528
v 8.4102864 5.60053535 -2.9600576
v -2.94306326 8.92659954 -4.53321275
v -1.29033092 12.08818272 11.76693928
v 8.53993555 6.0617306 -2.6610558
v 0.46605927 7.08268452 8.70782514
v -2.46191768 7.95161062 -4.79265482
v 8.39421515 6.16145462 -2.78954585
v 13.76381121 3.42808139 -14.09416534
v -12.12674206 4.13870545 4.00848608
v -2.73371416 8.82960522 -4.93530757
v -16.35381883 4.45807581 -8.77802136
v 2.94222605 5.67054785 -2.70077311
v 7.37010508 10.21957531 8.34295282
v -12.06006943 4.20110989 3.57768348
v 2.44178755 9.80164114 -3.89677565
v 14.03979391 3.69884891 -14.35303795
v -6.21034873 7.13778487 -4.82491307
v 7.23681882 10.27955215 8.40515188
v -7.76232668 5.11917767 1.05052169
v 1.49520636 7.52520653 8.12961503
v -6.50751107 6.83214366 -5.20448171
v -0.59192306 11.77799289 12.10082373
v -22.1271057 2.98125235 8.75256383
v -2.68999323 6.98458861 -5.31197885
v 1.09619029 5.65620778 -0.19977787
v 4.68037492 5.08571626 3.72518995
v 2.42526633 7.5866468 9.93436764
v -8.40308761 11.47885105 12.14776635
v 2.75035674 11.46126223 12.4910565
v -0.01222707 8.5050951 7.98698581
v 5.25086831 6.69394394 -3.23371745
v -4.92356277 7.84662174 8.71836753
v 0.19469 10.09843715 12.71625335
v -17.48676139 5.16133528 -11.21449664
v -4.60732914 5.92001774 3.43676751
v 4.54705169 5.84171607 3.38410522
v 11.28871012 9.81290796 8.81776743
v -3.96845547 9.32720218 10.33043696
v 21.04172041 4.0291194 8.74456817
v 11.16554652 9.60069567 8.91091105
v -9.58662259 4.88182152 2.79035169
v -5.07943646 5.8041672 3.18614263
v 5.09383964 5.83101161 3.19674066
v -1.19837086 5.34734844 -2.78413014
v -1.24482943 8.91602168 -4.98735484
v 14.88054585 2.93411556 -17.43201504
v -5.14252612 7.08468829 3.7813004
v -2.34731997 7.21911573 9.34151275
v -16.21700674 6.68600877 16.75128399
v -4.22147658 11.49017763 1.48697441
v 10.47768241 6.04905075 2.45256762
v -16.77847942 5.50569939 17.79644001
v -4.46643444 6.0270847 -1.3748281
v -16.1233814 5.00375283 7.26888364
v 8.89756428 8.72475973 7.29747491
v -3.32955903 12.17820866 3.67716442
v 12.57991326 9.11230574 13.2654689
v -16.46224952 5.69862156 18.07824209
v 15.43842623 6.08751524 -8.46683263
v -4.09112652 9.16908872 -3.40308317
v -12.292719 8.51931157 8.80611374
v -4.14464357 12.02884555 4.0200692
v 2.93404965 6.77751532 7.52639401
v 0.65585162 7.50289731 9.8728497
v 0.78347025 7.34955952 8.76195833
v -14.93286347 8.74962427 13.39594629
v 0.65678437 7.0591053 9.24730712
v -3.23695201 5.8519642 -2.31877183
v -0.26784971 10.92543528 11.89496331
v -4.83918294 12.00634775 6.8238754
v 14.88936603 4.16057142 -12.30085955
v -1.80458214 6.49393576 6.55496452
v 17.31651178 3.24957622 20.62025331
v -4.98665953 11.98923952 6.36963771
v -5.81206578 10.858679 14.37263652
v 17.20230653 3.3561398 20.33947888
v 5.20818791 7.11970164 4.55670161
v 5.20928912 10.96937859 0.08609808
v -2.53428067 6.26936401 1.95705583
v -5.57596992 6.55711393 4.37464447
v 12.47480751 7.52654076 -5.08864462
v 14.98115861 8.76121933 13.78574739
v -14.64463857 7.6666031 -5.87443736
v 1.96711016 9.31657465 11.49478787
v 21.39632892 2.06380071 -2.78512064
v -12.08656357 5.29637363 3.05539432
v -15.93100443 6.63582562 17.49532316
v -1.86498449 9.2758562 11.55195846
v -2.57481764 10.8162346 -2.03562338
v -8.41844413 5.92561306 5.26412397
v -9.6928262 4.98545749 0.92064064
v -15.99935222 6.3968533 17.4262584
v -15.72166374 5.48938841 6.03636231
v -15.13465212 3.61854272 -12.26398433
v -14.18532162 8.47668681 16.68674359
v 7.45767728 5.37521751 -2.66525061
v -10.33715404 5.45426603 1.66911361
v -2.38668925 7.0289718 -5.35433774
v -15.80478551 6.21377299 17.4158355
v -15.77893291 5.48781108 6.50754019
v 2.3095267 6.28742783 -3.81076024
v -5.21229627 5.50419376 -3.1095094
v 17.84549693 4.4914715 6.94289105
v -9.14905362 8.65546308 8.48042437
v 2.4618936 6.46565742 -3.96173877
v 1.53845837 10.52158688 -2.68854529
v 4.96804268 5.92580276 -1.43256563
v -5.71125585 7.01666687 1.66845826
v -11.44399604 9.09916472 8.68116894
v 2.21545662 8.23506135 -4.21497161
v -11.37183488 8.6209729 -5.54822183
v -5.81095934 5.24995082 4.75904778
v 0.09930932 6.87933348 8.12497342
v -5.81306953 5.5123963 -2.02268121
v -6.01980712 7.48675175 1.17206847
v -2.46230567 6.23704975 6.18557008
v 2.68367702 6.42636767 6.30881807
v -12.60338942 7.86435658 13.66017374
v 14.90839102 7.45014054 -6.94463417
v -5.99439552 7.45384263 1.31004376
v 16.41009918 5.95910435 17.53336419
v 2.85307448 6.421266 6.1769874
v -3.97478718 12.34715503 7.78609336
v 6.15750869 7.70211758 4.17505078
v 17.37418425 3.67142794 6.72545984
v 2.8271948 6.53112315 6.14417014
v -2.80347983 6.53732566 6.15764387
v 0.8018735 8.13857562 9.53268657
v -12.64338867 5.3217154 5.12553664
v 3.54524338 6.33420465 -3.53142945
v 0.90407209 7.92431848 9.64216059
v 8.66085564 5.11353754 0.33222767
v 0.96031968 8.10962176 9.7610194
v 3.92602339 5.99040291 1.45235175
v -1.14414777 6.81356453 6.50832064
v -2.21064343 9.71962319 12.88373218
v -17.13879229 5.62637302 0.18734165
v -13.87151746 9.43284193 10.90843347
v 6.89283934 6.60667123 5.17346023
v 2.36292257 12.19632289 11.09755273
v -9.56450717 7.82432297 8.12946044
v 5.58646115 5.46363662 -2.80896294
v 2.94191219 10.73921936 -0.7902804
v 13.44130187 8.17304788 16.46776269
v 6.94197094 9.85198635 13.60344379
v 3.00872504 7.35826356 -3.74104088
v -10.52850784 5.53789565 -1.8873079
v 2.98385658 7.46806769 -4.30325218
v -7.75559467 9.87260287 2.9104215
v 2.35641349 7.52586487 9.0084319
v 1.81757211 8.75798589 -5.10170573
v 1.54860904 6.7773077 -4.14831093
v 2.35032376 7.27178511 8.85431478
v 10.6018505 6.18801897 -2.26857318
v 2.40891297 10.69980153 13.10962882
v 2.58317627 7.16168748 7.8649111
v -2.34269441 8.81930704 -4.86976827
v 3.82325674 6.8024889 1.31331641
v -2.48497785 12.88681439 9.58258069
v 14.25540209 6.12634568 -6.71249022
v -2.19883141 8.95466093 -4.96035173
v 2.78206308 7.6911984 9.42240521
v 7.79688445 11.04722544 11.90482235
v -4.90895458 5.87175172 5.06415014
v -3.06455188 10.09794759 -3.61252543
v -0.18634227 6.31169489 6.73314781
v 13.58575414 7.92489354 -5.2622733
v 16.64250827 5.60823153 20.39012059
v -4.6658769 6.30334074 4.45654852
v 6.10494723 6.52615443 4.80970779
v -3.49438695 6.56280559 -3.22397417
v -0.53650498 7.67724856 -4.05456013
v -11.05563933 8.01212668 -5.39667347
v 16.45437484 6.14261559 19.73734675
v -2.8553262 10.24395926 13.16928788
v -3.53078605 6.8358562 -3.0560394
v 4.70430442 6.66183581 1.24189416
v -13.09130436 7.33783675 -4.73403462
v -14.32736906 4.67328741 5.28774651
v -0.10340841 6.87135649 -2.46463375
v -5.10928876 11.02075146 10.82015925
v -11.39692945 7.83606628 -5.18668751
v -21.25502085 2.2940462 -2.25485522
v 7.34841984 7.58921967 -5.07107222
v -21.96653365 1.90793002 -3.0459074
v -12.82951161 7.42932537 -5.04188759
v 10.52043301 8.80429481 -5.71141978
v 7.93715516 7.71244637 -5.44413925
v -0.82650559 10.92739424 12.69324023
v 13.67327928 1.99267542 -19.27272724
v -12.2499079 7.63570522 -5.21813395
v 2.75363425 9.34882095 -4.86571144
v -15.88792073 7.13241435 18.75447119
v 9.63807015 9.57966429 7.14522414
v 2.61559827 10.82782108 -1.83206024
v -0.64212036 5.68319259 -4.4222458
v -15.54358426 7.60985037 18.39191332
v -7.29970945 7.25172201 -5.24646494
v 5.68011076 7.45105094 4.66765624
v -15.34457087 5.25144674 5.50904971
v 15.1637012 4.96823163 6.63495779
v -4.60594225 8.00708215 -2.7150062
v -16.14217637 6.72682581 19.52668116
v -7.23980991 7.64865019 -4.96917415
v -13.96693819 5.13902419 5.14105634
v 14.40637725 4.95486918 6.1690216
v 6.12591961 7.73903163 4.45798993
v -4.22868658 7.77703793 -3.37525143
v -3.12614544 7.54590333 2.90810089
v -15.2257606 6.59625879 18.6230229
v 14.93811674 5.46404365 6.34607417
v 21.71921764 2.36216621 -3.18571245
v 4.74142609 11.84496052 8.66272871
v -4.50022334 7.82257985 -2.81009534
v -10.39445084 6.64043735 -7.73360472
v -15.81509937 6.42316522 18.11405754
v 4.76601803 6.0885414 3.5812306
v 3.93450637 12.32346863 8.42275937
v -4.73434269 8.115089 -2.58400695
v -10.63259267 6.12237474 -7.84676514
v 15.59096975 7.44293279 17.46625167
v 4.47971699 12.03007336 8.52101138
v 7.22876938 7.72461874 -5.22699072
v -1.53956631 6.1113947 5.04838547
v 6.4943749 9.17791674 -5.63742214
v 4.06538109 12.18578348 8.74095272
v -2.5862316 7.19583001 9.30651509
v 2.60017659 7.19423625 9.31001777
v -12.95598146 9.75883639 11.97314848
v -11.26525038 9.97962613 8.8193216
v 17.78321348 4.15187746 6.61041887
v -1.39925695 6.28672356 5.17460065
v 18.94070167 0.41700697 -5.07088813
v 18.57938505 3.97333644 6.85286473
v 5.42053725 7.06912117 -3.92295388
v 19.53784641 1.09737207 -4.49693949
v -8.01506698 6.46794275 -1.7449804
v -3.87881565 10.07274996 -4.6891768
v 19.45246171 0.48526962 -4.75703728
v 10.3619648 4.75365933 1.44829184
v -7.86662809 10.62368586 4.62897666
v -6.94736462 8.55658896 5.74382404
v -6.28492293 9.19370382 -4.64348141
v -1.53943888 8.56991632 10.17769253
v 0.66012396 7.02513902 7.41752642
v -7.04555688 10.90267608 14.81448637
v 4.93539645 9.95042694 12.27904735
v -1.20502408 9.36292876 11.03555831
v -6.03153474 9.19084566 -4.47215225
v 17.52356715 4.16936696 18.88094553
v 6.96065986 10.92278848 3.70907539
v 7.99095451 10.97500901 7.39625493
v -8.8230558 12.44004361 13.65258137
v -2.42861628 11.2916971 12.31587701
v 2.04495515 6.73387896 -4.46576565
v -14.81046987 6.35836716 0.08082478
v 14.80976784 6.36020662 0.08292587
v 9.84499481 6.43318482 -5.8793904
v -7.50332711 5.45864997 0.26535711
v 7.50770061 5.45808312 0.26540626
v -19.97024426 4.03822935 -1.28336823
v -14.60510535 4.45595852 -11.12990957
v 6.21458033 6.35394586 -2.63697581
v -3.6346416 9.10257853 -5.27099041
v 15.27117743 6.34740056 0.16492859
v 8.10501786 5.21297179 0.71789123
v -10.99169267 10.06874578 9.18532091
v -11.66889117 8.4545389 9.98192043
v -10.07985652 5.68367281 -1.06471108
v 5.47923139 9.5015904 8.71405901
v -7.46903074 10.04985148 2.34405516
v -11.42707638 8.63627565 10.11113865
v 11.2872127 9.14873062 8.71918532
v 14.18629849 5.77826306 0.22346112
v -14.20005528 5.78132809 0.21971852
v 1.42373528 8.28465861 10.41937065
v -10.58108835 4.45644173 3.4571357
v 7.89463533 7.60089501 -6.46509953
v -10.8825256 9.8856931 10.17901668
v -11.56199524 4.79558467 4.34096909
v 9.63714257 5.87047388 -7.17529565
v -12.72333787 8.91126095 12.64867928
v -12.73544564 5.56713369 -0.72042171
v 12.75650652 5.56803437 -0.70274639
v 16.54473947 5.90117124 16.05926222
v -11.09785147 8.92538854 10.41603675
v 6.70008521 11.27974356 5.10633203
v -3.1834962 7.78304028 9.98863452
v 2.3493777 6.96175099 -5.02662144
v 16.26072973 6.51448954 15.31897069
v 7.5504191 10.09906673 2.48040757
v -5.11773029 6.12443825 -3.40239309
v -15.96253601 6.80345082 0.45543664
v -7.35743046 10.57383504 14.49228175
v -1.4938233 5.58959041 -3.70390203
v 16.30391798 5.86533712 15.50357456
v -3.72118689 6.13870588 -3.4013912
v -4.11075123 5.94602868 -1.22298016
v -2.33312516 6.22906752 4.32487357
v -6.81502535 9.79242215 -5.65655618
v -16.04393258 6.56075029 -9.94528495
v -3.68637556 5.73849608 -0.6686757
v -13.93332144 7.32795381 -5.29386313
v 9.29658287 8.45590562 -4.90578873
v -5.16535963 7.17072051 -3.4472031
v -7.18536006 9.54775107 -4.59206784
v 8.4495769 8.91488125 5.01678668
v -16.40148065 6.37478867 -10.53089175
v 4.27698396 9.71563282 -2.37476428
v -8.57792431 9.4794985 -5.02493582
v 16.54577907 3.78816124 6.79721173
v 2.70094619 10.01631203 10.83179576
v 12.21047027 10.27166776 10.88380942
v -16.53058685 6.43623566 -10.25368125
v -8.30786553 9.31216643 -4.48878699
v 0.27613741 8.11087496 -5.91919883
v 16.70589256 3.71524877 7.08532311
v -8.66207598 9.29827819 -4.50573091
v 11.49729576 4.06872208 3.57063108
v -16.75712876 6.28954736 -10.41010386
v -3.61757967 9.9517481 -4.60733175
v -3.00768003 10.37041119 -2.8991123
v 19.14559419 4.51818223 8.05117146
v -1.64455808 11.49770428 2.21056519
v -8.37082786 5.29535868 -2.22085403
v -6.57586857 10.35136864 8.33812226
v 4.14595427 9.39166155 -5.31996518
v -7.55647074 10.9300388 5.27719815
v 8.2001324 9.97827996 5.0506652
v 11.63502422 10.34041698 9.42253964
v 15.37435185 6.84795128 19.69982402
v 1.95241366 6.19181964 -4.47683045
v 11.95536548 10.20902433 9.10052024
v -16.60456731 7.23216153 1.19157284
v -16.56970782 5.89499637 -11.19297645
v 12.5700251 7.85356698 12.55315399
v 15.18155366 7.22898148 19.1010437
v 7.86352497 13.08675311 13.10823522
v -4.92523495 6.62364167 -0.98188384
v 12.58637044 8.13512186 13.61161571
v 2.41048506 11.13399739 9.9548206
v 6.21409563 7.72123033 3.66883827
v -6.09110269 5.36411873 -2.44984726
v -2.36332512 6.87436476 7.13022237
v 5.68845669 11.7755369 4.17109328
v -5.68452085 11.77587784 4.17104548
v -13.25197051 7.81347774 10.26649702
v 0.29221939 9.41807392 10.8639853
v -1.88837644 7.24810282 8.06851682
v -7.17543605 6.01808304 5.63982771
v 14.61286053 3.09704987 -17.45430373
v -6.88876831 13.04677926 14.11023136
v 0.54372538 12.18859832 3.3672707
v -2.79048239 6.6508707 6.99139381
v -15.08277065 7.48040436 1.26950371
v -4.30494788 6.00747492 1.44981577
v -6.23594629 6.67185392 4.58097839
v 0.70539053 5.17006883 -2.77125145
v 2.51806977 6.04423438 2.05830771
v -9.9110991 9.66611734 7.40607438
v -2.73239263 9.96568898 10.93481111
v -18.02349724 5.18808335 -13.91598729
v -14.48980374 7.1016901 0.1784807
v 14.47700589 7.11432962 0.19223948
v 14.90755456 6.39537381 17.19020773
v 3.11514766 5.92617394 1.71033263
v -14.12009114 5.27908354 6.08361748
v -17.95717936 5.42961583 -15.21706589
v 15.44198417 5.7860892 16.97663693
v 0.80317207 6.55647388 -3.00265529
v -18.04607869 5.70648503 -16.14606293
v 2.65597019 6.69666543 7.00088839
v -3.18758515 5.24382822 -0.44764747
v -2.52800852 9.51525794 -4.23280577
v 4.80120912 8.88450317 10.05688298
v -1.17452473 6.79318925 -4.48690458
v 12.22895381 8.50721613 8.91318667
v -0.26398656 7.35921504 7.64926111
v -2.64481894 9.40549452 -4.75375044
v -6.16591811 9.76687537 12.46299847
v -2.29224837 12.01936703 11.76081819
v 11.09832795 8.73227966 9.39439125
v -13.04726321 1.05870145 -22.51932058
v -10.79829402 7.25183702 6.77477964
v -2.88307933 12.13370373 11.53165113
v 2.32651245 5.64836671 3.2031071
v 3.79526518 5.58579721 1.87761523
v -21.16116848 1.09928696 -3.95524126
v -2.4848087 12.15847491 11.74442206
v -9.68380363 4.11434204 1.90788969
v -20.71005632 0.88400292 -4.19138342
v 6.71842909 9.05178483 0.25295672
v 3.8411443 7.32648067 8.05293176
v -15.24387446 6.43515125 19.87107887
v 8.98451809 7.75597294 4.55516051
v 11.89417017 7.82805157 -5.38242228
v -13.87662584 3.44002709 -13.2646638
v 6.85294315 5.70087701 -3.06430523
v 13.31463187 8.49005113 10.40358544
v -7.14424429 5.52585884 0.36997158
v 5.44720391 7.46701053 -5.46983988
v -6.74645649 11.42933632 7.03823038
v -1.89428563 11.0588963 11.52388101
v -6.63064778 5.41642365 -0.07397185
v 6.63564264 5.41930496 -0.07295161
v -14.55970645 5.44860573 -7.34556915
v -6.41008133 11.62796136 6.15931866
v -15.96111701 5.78550741 21.35845667
v -1.14332372 8.89779505 10.49831684
v -6.30365964 11.57191402 6.39543356
v -12.5015623 9.0922867 13.50340609
v -1.22905869 8.81496118 10.18189201
v 3.57917978 6.20952123 4.45547195
v 7.59625042 11.11260379 7.2605504
v 6.38912725 5.56040541 -0.14238167
v -6.40226117 9.42859539 -5.04732757
v -5.85723316 11.77105064 6.57716956
v 6.71693989 11.41347643 6.26803016
v 3.49943185 7.0495323 -3.91966181
v -4.73271159 6.10943125 -1.9200615
v -4.30275292 11.95322055 9.24369466
v 17.19853649 5.61178873 -11.92903265
v -5.58613703 7.5828495 -4.24155724
v -9.28743557 9.3237585 -5.58583717
v -1.05925243 8.99747203 10.82543119
v -0.75572711 9.51355851 -4.92812708
v -6.8801916 5.81451467 3.85453701
v -18.76710324 5.03101323 -0.57685958
v -0.5872302 8.59554412 11.20226191
v -18.21270164 0.63114835 -5.48550633
v -3.65999569 10.21166628 9.54982878
v -0.26783687 9.26754013 10.69487239
v 17.95900015 6.06356633 -15.8812888
v 24.36060187 2.55263426 10.16828534
v 10.91784515 4.09860164 2.62013962
v -3.28167539 10.32427777 9.81324815
v -1.66355003 8.50103677 -5.22402128
v 20.94722874 1.80561072 -3.09281603
v 15.56166077 5.63291683 -7.06472079
v 5.62015184 7.67086121 -3.36906274
v 6.78343477 13.00932076 13.87919198
v -4.93682254 11.31932831 10.80335535
v -21.03029675 3.6628475 8.81652021
v 19.40880295 2.98560643 -1.42057223
v -13.11810993 9.93657306 9.4397558
v 0.17469439 6.88005941 7.70730176
v 14.55119696 2.72370838 -14.88286703
v 19.67367865 3.02888878 -1.36716786
v 5.90765343 7.85715928 6.1841227
v -3.39682726 5.80688644 -3.01877844
v -6.49390887 5.46428115 1.04765868
v 19.25600251 2.86565126 -1.74965823
v -15.21306134 7.43722694 18.58604985
v -6.54433998 5.69418384 0.78606879
v -14.86253655 5.22641864 -8.14392523
v 8.17091901 8.6341479 -5.14078599
v -8.13149184 5.22303844 0.60740725
v -23.97339829 2.87227797 9.61968892
v 8.90379367 6.21400526 -1.03044551
v 0.00180691 4.82114004 -1.5237207
v 1.79581704 6.49064518 6.53006862
v 11.45024933 6.23124008 -0.08825129
v -11.44622162 6.23150745 -0.08847215
v 3.86166335 6.33512849 -3.15523392
v -2.40071416 6.34579485 5.83361846
v -16.43244613 6.17656394 1.23382558
v 3.03047955 6.31017508 1.61332579
v 0.02262357 4.80283201 -2.03959657
v -7.67779935 7.7902148 4.13272139
v -15.56605368 6.10362084 0.69728186
v 6.23452618 6.63032215 3.82311745
v -7.97468909 7.99364762 4.28572871
v 9.03709337 8.38820459 4.71188185
v 8.50463393 9.52528165 -4.90118297
v -8.05783402 12.55150011 12.0954323
v 6.57873718 6.18329222 3.96050275
v 18.68938709 4.32329438 -0.17391586
v 16.25021422 5.99602587 15.34785099
v 6.34328846 6.34067228 4.17432896
v -3.81779659 5.68231282 1.80146389
v -17.39287466 4.51850262 7.30856548
v 8.14847871 9.50724771 -4.800028
v 6.45582004 6.32163459 4.57638196
v -8.91961995 8.97974691 -4.31323444
v -2.54601801 7.77829038 9.42710209
v -1.89701365 6.21569013 -3.63736009
v -2.43247334 6.61117393 -4.19287598
v 0.31730584 8.82249941 9.62719467
v -11.94421217 8.53693774 -4.15588948
v 7.99636313 9.411082 -4.51543162
v -2.98233284 7.97764023 9.88919653
v 0.49519741 8.60565447 9.58283089
v -0.19451181 10.75080695 -2.61230359
v -9.88162955 8.99920432 -4.36029768
v 0.52675774 8.70582847 9.38239476
v -12.18261688 8.37761552 -3.86181869
v 17.8248976 4.65549844 7.74123816
v 0.38927928 9.03299621 11.04766757
v 15.50436472 4.7151926 6.90217558
v -9.50332008 4.10625078 2.04701885
v -4.59762843 8.89313701 -4.28433809
v -7.92967556 5.66386811 -3.15824293
v 2.92750248 11.15844856 -0.18818168
v 18.23557286 4.79538228 7.49932181
v -5.59115803 5.94588827 -2.18945894
v 3.17215058 12.01288073 11.39630808
v -3.6218796 10.12840372 11.99066187
v -7.93597665 5.4991735 -3.02374324
v -11.22879713 9.64524168 8.8345422
v -3.57026363 9.77764331 11.98454152
v -5.68934021 5.77948265 -2.31567599
v 4.10171746 5.19052253 3.79071544
v -11.37616207 9.6702384 8.78067488
v 16.6248933 7.05665342 1.70003278
v 15.74263052 5.49045415 -8.58432696
v -7.46651687 9.09589133 5.65747143
v -10.93650494 9.38273271 9.24044292
v -3.99267063 11.41764118 9.44524731
v -12.64314371 4.39890743 4.8552863
v -0.70739533 6.61474382 8.48720119
v -3.46527028 7.09729794 7.83061473
v -3.80820381 9.77126641 11.5783219
v -15.53934371 5.38515646 -8.64647823
v -3.14717402 6.61002155 5.73484329
v -3.63665806 7.10405012 7.67680829
v -6.36120515 8.08644508 1.80631798
v -3.24644994 6.40232391 5.51967015
v -0.99169862 7.56946239 -3.64707611
v 0.55306125 8.73178152 10.65616816
v 0.72618456 12.62349398 4.24400015
v -0.73115641 6.79818262 8.57573756
v -1.11123995 7.25211933 -3.79791422
v -1.08943176 9.94150033 12.69066214
v 13.8354899 8.77073482 11.15962558
v -8.02396707 10.76472095 12.21949807
v -6.53320982 11.94868611 15.05703455
v -0.57084192 6.62063639 8.28771206
v 10.16717106 9.31411381 9.11230014
v 11.37502389 8.52719185 10.73208293
v 6.1070044 4.80986126 -0.31528113
v -6.21079796 11.67844549 14.90299585
v 4.11864944 7.00802295 -3.16928048
v 18.12202334 4.77783901 -1.01363163
v 11.37718748 8.66470373 10.25153259
v -4.9824257 7.18091039 6.1548182
v -20.36157339 2.89507749 8.66835466
v 23.40853197 3.0128392 9.89614737
v 16.32688032 4.49841487 -9.83992825
v 14.36786571 7.50659491 17.52267841
v 9.16258337 7.1927829 -7.09411939
v 2.79383664 10.2876352 13.55527859
v 1.45326224 8.68333402 10.20992913
v -8.0645496 7.70314859 -5.90817323
v 0.29079522 8.24720384 9.74807666
v -2.60830482 11.27271505 -0.07033703
v 0.57458798 8.01571151 9.84231142
v 15.9151535 4.91219624 -10.28999633
v -9.57587781 7.46464044 -6.10849024
v -2.21865104 11.41235617 0.34169522
v 8.67849375 5.46606236 -1.95364614
v 0.35070083 8.15642173 9.91804172
v -8.20139754 6.96432535 -5.38940822
v -17.55558865 4.9310644 7.27418994
v -2.0234385 11.82197503 2.94070399
v -1.23814932 11.55028068 -0.11069489
v -0.10792067 10.38590513 12.01215294
v -8.5535482 6.40365702 -5.96010511
v -0.89406014 10.86890847 13.19762447
v -17.91918164 4.15916662 6.81096254
v -1.60046857 11.70186041 0.48904238
v -14.43888868 2.80903931 -17.36520425
v -8.20595924 6.36646215 -5.96954218
v 12.36547389 6.56705138 -7.33908808
v 14.58343206 2.72878838 -17.45679369
v -14.57854623 2.74190886 -17.47288959
v 14.27736067 5.82300997 -8.10092444
v -2.45268301 12.18972269 11.31909231
v -14.99121705 7.19662017 17.04958526
v 11.06143033 6.94523463 -6.88130664
v -16.30683215 4.7321847 16.99346622
v -2.5542549 12.34351307 11.24617311
v -14.43490055 7.0233369 17.41553527
v 1.01269546 7.90627744 9.57074104
v 12.65779372 6.66586725 -6.63336478
v 3.90910224 5.27412602 3.93913715
v 1.08985251 7.52820547 8.89582489
v 12.9463547 8.82404499 10.62213616
v 12.05200132 6.70547515 -6.95421314
v -4.19165116 8.23232866 9.30398704
v -7.22799715 12.90950002 12.54553921
v 1.57952401 10.29937739 13.26547935
v -14.59573699 6.78061246 11.97354953
v -6.26785166 9.71976285 -4.81946376
v 14.21610935 9.0197876 12.32155373
v 16.84837466 3.77885935 18.80643332
v 13.3785972 1.52790431 -21.98397684
v -4.42901291 8.10610078 9.19398724
v -6.8269113 9.27360709 -4.46305275
v -0.53026289 5.9411787 -0.30901648
v -4.30267525 8.01725373 9.25769193
v -5.59818056 7.42815395 4.68913573
v -4.05764607 8.26567244 9.46085925
v -2.61198618 9.86899937 12.31908095
v -5.73874366 5.54679649 1.04525702
v -5.56173067 8.38670232 -1.84127923
v -4.05170421 7.81397738 9.19601491
v 0.84870858 5.70434534 0.00631618
v -0.84444954 5.7044021 0.00611781
v -2.48660074 9.63613135 12.18514494
v -5.62063729 5.304913 0.92383683
v -3.88668585 7.87671379 9.433268
v 16.27057905 6.80859132 1.09382336
v -16.26953497 6.80743671 1.10526551
v -1.18150964 8.57674131 9.56241751
v 16.85426424 5.54224301 17.46738687
v -7.79192768 7.77890989 -5.72179189
v -7.33153379 5.97928545 -3.14006896
v -0.86470925 8.21605091 9.3626065
v 21.17263545 2.14872163 -2.91306644
v -2.29186898 6.0956192 4.82343508
v -0.61389906 7.3260195 8.38094157
v 1.71555771 6.06454768 -3.22031428
v -14.34962937 6.98215988 -0.0130752
v -3.9470727 7.47167044 2.40798558
v 5.69543629 10.82672509 14.23540769
v -0.7185266 7.32361766 8.81733352
v 4.30290565 6.98115389 3.84168837
v -18.1609068 5.19206998 -14.07433973
v 5.93989376 6.03256501 -3.1601007
v -0.71972761 7.26920403 8.70837706
v -3.68630275 7.53027533 2.81106772
v 3.6277393 6.82824292 4.10961865
v -17.58357871 5.2634141 -12.07592111
v 6.44351362 8.96617571 -5.54856949
v 10.71417745 8.15250082 -4.69502456
v 16.55177918 5.24031957 6.39464266
v 0.94519393 9.12754464 10.93531522
v -0.23940195 7.16186896 8.43555797
v -4.02051842 6.75641933 4.12957122
v -4.63037213 11.5169369 1.76644215
v 16.41471914 5.14280694 6.01688847
v 11.19430284 8.29987397 -4.08353975
v 6.2814546 6.59540067 -2.92541114
v -0.29554976 6.43643208 -5.32601533
v 0.99793511 6.40949954 6.68339334
v 11.33979844 8.70747599 -4.28982288
v 1.45074166 6.46548938 -4.41175046
v 1.79150124 6.09225319 -4.33639432
v -16.07630062 6.665334 20.11365394
v -14.58545749 4.61361641 5.14495298
v 12.29432844 8.06487821 -3.85991089
v -1.76376305 12.81547849 5.63106317
v -16.13474532 6.39327071 20.58074249
v 0.83369009 10.3650978 13.69142002
v 7.17460856 9.19461347 6.1059282
v -13.474121 4.78148733 4.18466186
v 11.9587397 8.43199853 -4.00779638
v 1.07297916 10.17315847 13.77186811
v -1.97793355 12.715626 5.10500975
v 6.74174991 9.09811168 6.55888991
v 12.27550434 8.38650403 -3.97404557
v 1.2348608 10.36222657 13.58433664
v 13.52928259 6.75992948 11.44028873
v -3.20864305 12.39740652 4.32883219
v 23.86030135 2.80708483 10.0270415
v 7.11471275 9.66692244 6.951765
v 3.70764108 9.71813735 11.5054856
v -13.40073802 5.2385167 -6.93838835
v -2.36734517 12.75202026 4.57313806
v -1.84668075 5.40069745 -0.13366585
v 24.01566345 2.97234554 9.99808129
v 7.3656808 5.9443819 5.55671191
v -5.07985693 10.65007096 -0.2140743
v -14.01613253 5.74908478 -6.6058049
v -2.48622228 12.70128892 4.81250582
v -6.28387885 4.925192 -0.07959588
v -14.80016497 4.33771884 -12.41565705
v 14.02174877 2.30554231 -17.69393923
v -6.07275507 7.52035954 1.2550658
v 5.25753946 7.8096177 8.14232177
v -14.56221732 4.16990692 -13.02897161
v -9.55217087 9.30133128 5.99120016
v 2.6594766 6.41592759 6.44547258
v -0.82702436 10.49519655 12.36818641
v -14.73303602 4.1515847 -12.9619293
v -12.35422574 5.46680547 -6.79453206
v -8.47398287 7.3752172 -6.88674587
v 14.882165 2.99583589 -13.49824393
v -1.32051147 13.00576244 6.78804427
v -17.31160803 5.3793565 -10.43251353
v 13.37206086 6.90732355 11.10188515
v -5.80438901 8.94823661 -4.79881924
v 11.01019861 10.16343013 9.72217626
v -13.8059031 3.18533828 -13.76790239
v -17.56269558 5.47672499 -10.488649
v 3.90715075 6.81963708 4.292336
v 12.80851197 7.606866 9.99609993
v -2.78484898 6.60442698 4.50024948
v 0.16884092 10.71821561 12.74363997
v -16.6519304 5.02741122 22.45382124
v 3.17412635 11.67575798 1.68440105
v -5.29658872 6.43678982 4.22597069
v 1.57766961 7.28980897 8.39783583
v 16.70826154 3.94658539 22.81103024
v -16.70363711 3.94704843 22.81070014
v 0.57219888 8.2868629 9.75228436
v 0.15257692 10.8760729 12.81046869
v 7.97801477 4.33834544 1.43995039
v -1.38714666 12.84410112 9.3168394
v -16.50004857 3.80030561 22.85945533
v 16.50616519 3.80045572 22.86095499
v -1.08245329 8.14421426 -5.5527208
v -1.71787665 13.05813272 8.43502846
v 4.50166512 10.11330785 12.65649422
v -11.82302322 8.7372637 7.76525504
v -1.22741919 13.06346889 8.32525271
v -14.62503701 4.338568 -11.72635676
v -13.07852593 1.63837237 -21.5875692
v -20.53424574 4.12813766 8.68026377
v -8.43403815 6.07726934 -1.93363251
v -12.61665927 8.58165104 8.5207821
v 15.47856439 5.10370091 -8.86025963
v 14.04659613 5.44669755 5.96865606
v 4.00374888 8.32591441 9.54264194
v -15.15252101 5.71567564 -7.492424
v 1.86867593 9.08176858 10.84995293
v -0.88943104 7.98566913 10.42433638
v 14.77092769 6.90368718 0.05571967
v -14.76661095 6.90349749 0.05604713
v 3.87196152 8.01287762 9.58945386
v 7.19247969 6.22335271 4.68238878
v -7.18803524 6.22382097 4.68275211
v -14.45951639 5.50078668 -7.34417107
v 4.72457477 6.64103184 1.48193791
v -10.63972947 9.39746263 9.229613
v 3.7530411 7.85964775 9.45590919
v -12.42031807 9.97463874 11.72796321
v 5.25834642 8.14492338 -3.19056765
v 0.310539 10.61806626 12.30693061
v 13.33958976 5.5313623 4.37219819
v -0.37488971 7.1661028 8.28167237
v -12.05923297 10.42544245 9.92778798
v 0.20998374 10.40859001 12.80519749
v -0.19088335 6.91761425 7.42467816
v 8.33190631 5.05690617 1.9784653
v 2.71008714 6.58051092 7.4919759
v -0.40620846 7.08178085 7.26720997
v 0.76292511 9.58478313 11.33951539
v 13.0248162 6.73142709 13.70678252
v -2.5654013 7.30150112 8.3430992
v -5.92363469 5.09131756 -0.57481147
v 1.37620574 12.99678879 6.89397229
v 5.47903497 12.37467869 11.89945182
v 5.13716419 6.75939101 -4.24243851
v 7.2567938 13.16148265 14.34775331
v 5.51947522 12.30669386 12.55893005
v -6.9725966 9.67064207 7.23223845
v 6.43452017 5.9809636 -1.66180261
v -20.50169249 3.33842252 7.75161924
v -2.88573079 10.78432625 -1.93426695
v -2.4440585 8.82458757 -4.96102351
v -4.12383512 5.53287241 4.53653283
v -5.43205277 7.83150123 -5.04391676
v -21.66903598 2.37024328 -3.07323987
v -3.46330198 10.5488428 -1.40617353
v 1.15355281 5.56187519 2.3203288
v 20.05679403 4.32547216 7.99304044
v -0.09361783 8.23469017 -3.58044119
v 14.01669565 2.61158009 -17.24457617
v 11.09469756 9.98901167 10.49971343
v -2.3204061 6.23754789 3.88189337
v 10.45204414 8.99974616 -5.51152101
v -0.16183164 10.62209919 12.19493899
v -0.35926122 8.47761214 -4.00287956
v 19.9953336 4.16443707 7.69198034
v -2.83242155 7.33884349 -4.18189968
v 4.83633711 5.46999148 2.46642803
v 8.82890281 9.40012437 -4.82318041
v 14.63943309 4.17449028 -12.96768743
v 9.20607783 9.37310968 -5.10256011
v -19.11596556 0.3316387 -5.40357689
v -0.94233988 10.61018523 -2.70160229
v -13.3600233 8.0754277 16.38546542
v -21.77220593 1.64150537 -3.0502273
v -19.64007086 0.63586539 -5.21321675
v 5.38275723 7.22880149 -3.92318876
v -13.6772465 8.47090216 16.51932152
v -15.05275068 6.58321224 -7.82777151
v -3.9981965 11.92563192 12.2002087
v 5.42580732 7.4275113 -4.08907197
v -19.75739193 0.54624461 -5.12626742
v -3.74988458 11.76673988 12.2675968
v 2.73462549 11.05944411 9.99625452
v 13.93090765 8.06279453 -4.52141903
v 3.67454712 6.85615382 1.42974631
v 1.34803476 7.12168076 8.18052038
v 13.91654144 7.7132959 -4.42601062
v -15.47580407 7.8713877 17.73148138
v -5.29018718 9.80935375 -5.35400614
v 16.28913951 7.37185044 1.47893066
v 6.39058881 9.97837891 12.06162211
v -15.54261486 5.70009059 -7.1828223
v 2.19619712 9.56335032 12.5326861
v -1.82003145 11.02526162 10.71336787
v -17.83155343 3.82688265 8.01453971
v -2.66455007 9.40493402 11.65083034
v -15.49846169 7.71456067 17.66405967
v -17.42902619 4.11750341 7.95573131
v -4.67996267 6.29056904 -4.30280856
v -2.96345497 9.35779722 11.29403658
v -16.92887951 4.81231389 17.18570578
v 1.14372412 10.0001773 12.8247632
v -13.31279912 5.56383639 -8.06446297
v -14.86870694 5.3619865 5.45524102
v -18.33628272 3.12600111 7.90916136
v 10.8762163 9.60294328 7.09340392
v -3.29997035 5.7364938 -0.23218937
v 4.64755505 6.40479072 -2.37515599
v -8.56157225 5.85126665 -1.96988374
v -4.05361052 7.38318299 3.62204764
v -14.64365871 3.590649 -10.94308684
v 5.70361978 7.36238238 1.91579555
v -6.25937466 6.5019262 -1.48431865
v -14.64857292 3.97244471 -10.66608246
v 11.72167258 8.30795291 10.95124681
v 5.81418718 7.52154067 -3.65459529
v -6.42818323 5.80287816 -1.80373933
v -0.43060954 5.08631448 -3.04804915
v 4.84065123 6.48740091 4.05155036
v 3.29097019 9.72158551 -4.77409585
v 0.93938287 8.83402763 9.77351403
v 0.67836076 6.79878009 8.21950542
v 6.90333019 9.37776884 -4.44419505
v -20.20559589 4.28458119 7.99796062
v 3.91071728 9.89163496 -4.94226177
v -0.43861757 7.6342037 8.10017312
v 8.06351598 8.92113268 -4.41155292
v 0.78250935 9.00131975 10.06581742
v 0.66807458 6.68462562 8.64893832
v -6.58048703 7.25390129 -4.84019528
v 14.50512142 6.41070718 0.44667355
v 0.59454027 6.74428617 8.27966113
v 6.49028147 9.93875943 0.55433886
v 8.47282453 9.06298519 -4.3429329
v 0.83884702 8.86843753 9.87305583
v -7.53749653 8.80052999 3.51562894
v -15.16366834 3.93093909 -13.22920235
v 4.0825655 5.64374153 4.33309329
v 15.131726 4.16860219 -12.20096151
v 6.99659331 9.73583895 1.37965353
v -7.6529602 8.8597417 3.67296867
v 5.09202967 5.2954132 2.70117585
v -1.94457353 10.28389166 -3.16295811
v 13.68066553 9.09741376 9.67970721
v 11.14901448 9.95771385 8.8652291
v -13.97125791 3.44500328 -12.73997597
v -5.53909881 5.90378219 3.36612729
v -6.26019058 5.00884702 1.03239308
v 1.09284753 8.64751596 9.72709047
v 0.60723263 8.2627833 9.6822151
v 18.32005389 3.80005243 -1.70369211
v -2.80022268 6.86122113 -4.18654651
v 0.74720992 9.38328425 -5.01274403
v -21.61258535 1.53524425 -2.95928649
v -2.90459765 8.84182314 10.53846471
v 15.58538787 6.83744847 17.23808763
v 1.99086116 6.79440062 7.86960499
v -3.61594222 12.19260885 3.60529901
v 0.65823796 9.7015422 -4.27640441
v 5.88245282 5.95196307 -3.21525967
v 1.56872415 7.55694835 8.20989359
v 7.76483233 6.61602092 -6.95750894
v -14.88231436 7.79058187 17.65185033
v -6.94547885 9.32040631 0.89123756
v 1.70670094 9.78779211 -4.08356888
v 16.69512612 4.95858695 22.53882804
v -7.3016363 8.64362716 3.5817911
v 16.69030303 4.40537357 22.8634569
v -5.02147982 7.22594782 4.39269857
v -16.62041376 5.19133883 6.25884702
v 6.79445066 9.78974323 -5.67322266
v 15.00677373 7.45351514 -5.37934231
v 16.77316789 4.41155665 22.39516742
v 2.38945928 10.51345118 10.52846303
v -16.40683549 4.78050448 5.86808362
v -3.94333813 5.14914163 2.52864969
v 5.94471013 6.42928258 -2.28860846
v 16.82904495 4.44229135 22.78575569
v 0.00226593 13.01804983 7.535554
v 9.47723595 7.50706318 7.6960088
v -0.05273913 12.84733942 6.1256205
v -18.55671548 4.6339185 7.17779681
v 2.3624909 5.57381566 3.04693131
v -2.4512642 7.36419944 8.86515666
v 0.49777158 12.92226762 5.79927279
v 2.66779715 10.01374887 -3.18420383
v -9.40508898 5.33919145 -2.14572886
v 0.63718548 5.82909597 -2.71949415
v 4.55451374 8.34001288 -2.82854676
v -14.99095865 6.29921744 -7.28636791
v 0.21756956 5.78763441 -2.33171344
v -5.10871108 6.74882024 1.2182241
v 15.26122952 6.64928442 18.09572412
v 4.28795205 6.93654515 6.71053872
v 1.49640746 7.8442677 9.17421092
v -14.93126673 6.27773235 -7.50190364
v 1.75900661 8.12509927 10.08552578
v 15.22170377 6.59520799 18.64668129
v -6.41242118 10.72141769 2.50569463
v 1.3105911 8.51650532 10.11077942
v -14.37504732 5.31275407 5.37518951
v 18.34944353 4.64920034 0.41164415
v -18.34512381 4.64980602 0.41139349
v -16.33781256 6.87547307 1.04275801
v -1.14094056 10.44832899 13.84571414
v -1.8223011 6.45391709 -5.09413912
v -2.67879847 10.2834641 13.20354094
v -5.09226343 7.31081832 -4.90829064
v -2.41763101 7.16278683 8.9459834
v -1.11076337 10.34685138 13.42303268
v -14.79785724 2.55049531 -16.16540459
v -17.31076859 4.87636735 -0.09531126
v -4.39628789 7.22961405 -2.75597559
v -13.16634533 7.77434968 -4.4241185
v 5.92859221 9.33985775 -5.82314403
v 2.84323113 9.86105448 -4.03170608
v 5.07352373 7.45749393 -2.40384211
v -4.98563636 8.17724437 -4.38031448
v -1.11076403 10.18252646 13.56297104
v -13.04631921 7.93091793 -4.69511866
v -15.97568039 6.65781333 -8.80442514
v 12.65664209 7.7700856 9.87074212
v 3.60697828 5.8873786 1.65705551
v 8.0125591 5.85307475 4.52816785
v 13.70325743 1.58049901 -20.77510905
v 3.49569504 5.82663289 1.77796533
v -1.20526279 10.64668329 13.34044564
v 12.92674418 7.86200926 9.60151159
v 14.73212637 4.57872778 -11.1034692
v -17.07100014 3.61471815 7.42233607
v -4.68589706 11.73951607 2.61601146
v -0.58737882 11.12668471 12.26676781
v 0.59259844 11.12675716 12.26669088
v -12.34939443 10.32795484 10.17528472
v -14.63333739 3.52993764 -15.35632613
v -15.45880599 6.41259221 -6.36512531
v 3.75611024 6.27813938 -4.30308937
v 10.70926996 5.87871825 -7.75951035
v -8.26206484 5.27754132 1.83116627
v 1.25726011 7.50710202 -5.53185297
v -16.72104146 4.53440658 21.71404204
v 2.49140516 7.98857172 10.1866703
v -4.91980505 7.02967085 -2.25468457
v -4.25542493 7.3501372 8.37539106
v -16.45300513 4.51628973 22.02271094
v -5.54521244 8.04110294 -3.87395708
v 2.53385311 8.70613504 -4.99986441
v -16.3170997 4.29562023 22.3789132
v 3.79084501 10.03977251 11.79427362
v 16.61857803 4.36361925 22.15869553
v 11.85090275 5.35588855 -7.49615894
v -2.69566473 9.53229448 -4.73152636
v -19.84736073 2.48410797 -2.93561857
v -9.50469501 9.13327701 8.34223809
v 16.70835116 4.33478675 22.227357
v -16.70327265 4.33458884 22.22708963
v -5.01699467 9.96152274 12.00792508
v -12.91629738 7.8737985 9.90641119
v -0.84084426 9.08743038 11.3972842
v -7.28168821 5.05901375 -0.13103497
v 0.76990479 10.70329226 11.97391175
v -2.61135118 9.7823835 -3.44558769
v 15.9736221 5.97745346 21.19666428
v -5.60011675 9.28886615 -1.36172648
v 18.10556448 5.42502874 -12.23231833
v -15.10876068 3.02214557 -16.23235878
v -16.37117688 5.12732644 -9.21728939
v -14.73786658 3.31753416 -11.58498969
v 0.39819809 10.67245263 11.77980957
v 2.99866044 12.86669863 10.17910929
v -5.74231878 8.31204448 8.28164025
v 1.93436983 6.64808424 8.08162012
v 12.18301271 9.16050977 8.47150262
v -17.86197969 4.70330216 7.62206942
v -13.44199195 8.80134442 10.73964469
v 3.35695572 10.32053909 12.27167828
v 11.36178914 8.90685497 9.12443778
v -18.25141632 0.61285824 -5.44777412
v -18.34790653 4.69667993 7.76667404
v 19.58307503 2.88875101 -2.7978369
v 2.77204068 9.64730445 -4.1946852
v -3.73994975 5.25486353 -1.03676023
v 1.79714305 11.00156216 11.06895922
v 11.24453977 9.03578603 9.38846508
v -0.88327568 5.96817173 -0.87380417
v 13.48726688 4.54289814 5.42983353
v -0.30304444 7.32098841 7.26560501
v 11.56290489 8.66274813 9.46190034
v 3.05482784 10.80114919 12.19951413
v 0.48935554 5.44731071 -3.98338218
v -23.41869795 2.45293264 9.79637106
v 11.41159439 8.73196226 9.17489279
v 0.9104136 5.52801347 -2.2429168
v 0.52459634 5.73887996 -4.56714355
v -2.43596462 8.09158632 10.24065262
v -18.54153073 5.26645374 0.50055356
v 18.53776367 5.27010055 0.51188284
v -24.50963674 2.14359457 10.32256378
v -2.44333276 7.51399161 9.90401308
v -5.18260528 12.11572393 13.47744593
v -16.42109864 5.73739076 17.92453051
v -4.35546898 7.45526573 -2.80277444
v -24.0642857 2.9136051 9.97579186
v 8.15831908 7.99548372 5.47350723
v -2.18725539 7.58398992 -5.03673141
v 2.56193223 11.11797357 9.87210211
v -8.32454321 7.9998785 7.02204711
v -3.10606348 7.59081081 -4.25357053
v 5.10766775 10.55611328 8.67790823
v 2.07888949 12.82049725 9.6069807
v 2.72201193 7.31674487 -5.4689825
v 8.24713177 11.54330109 14.60769539
v -7.52986009 7.30883546 6.59111157
v -21.40745085 3.03824967 8.72074547
v -2.32404377 8.74958432 -4.88145184
v 13.80449306 8.69779994 11.00542855
v 16.07590032 3.94005502 -10.58617209
v -21.5499942 3.12824462 9.0913483
v -4.26165657 8.95229755 -3.37952373
v 18.28346919 0.20043836 -5.58246668
v 13.79805381 8.7201058 10.85735336
v -3.04178409 7.28433015 8.44990252
v 21.12716486 3.10015597 8.68198672
v 14.56760503 6.6103524 -0.18513482
v -14.60659753 6.62543035 -0.1623799
v 2.57655554 6.96608341 2.29929294
v 14.02114084 9.16823733 10.82955972
v 14.32726002 3.70500212 -11.50081188
v -2.89886248 7.22926976 8.19568347
v 5.87825371 5.748618 5.29301883
v -4.62478801 6.67215041 1.39531018
v 14.00083875 2.28578541 -17.25984606
v -13.77114219 3.23438325 -14.04856629
v 5.56432557 6.06013908 5.3112574
v -7.59029362 8.64693118 3.81643622
v -4.55717511 5.60919421 -1.16998506
v 1.2942467 7.5976963 9.10979972
v -3.88163011 12.275585 6.12999512
v -17.53791693 2.5168203 21.30475441
v 5.21793491 6.08042773 5.17965489
v 13.8730201 9.17133559 12.48602728
v -2.03534761 11.22760966 10.79019902
v -17.64304957 2.76618116 20.34255735
v 6.10086239 6.82785083 -1.66632734
v 5.78466199 7.06935717 -2.42187512
v -12.59026446 7.8185794 12.18403588
v -17.66193416 2.64981306 20.75198988
v -0.86099512 7.18164603 7.17025523
v 9.18853008 5.36936079 -2.18085945
v -13.29436114 1.69952287 -21.77840619
v 5.54338119 7.34954607 -2.18530203
v -1.03688588 7.3946257 7.35295764
v 1.03468747 7.39476162 7.34838026
v -21.81945848 1.80753906 -3.10950081
v -12.54194841 8.16415936 12.16031625
v -13.12808771 1.70900624 -21.08664731
v -11.72123194 8.30473441 10.90086873
v -0.68585833 8.43137753 10.53191343
v 11.74249746 9.618932 11.58422791
v 1.03797114 7.23796596 7.27880093
v 11.1165964 4.11761544 3.48970575
v 8.58644425 7.59989238 7.60521922
v 2.01835701 10.46948546 13.34931361
v -13.92732282 7.86685513 -4.753501
v 15.09039589 7.61346171 17.36717889
v 15.12524791 5.95659123 -7.08100563
v -19.03773558 4.43290507 8.2118294
v -2.27391159 6.64384219 2.46807314
v 15.451596 7.76278039 17.43740125
v -2.06754126 10.86315407 -1.75601122
v -13.54333662 7.51310325 -4.30101278
v 2.97206678 10.37983407 10.95650531
v 15.55208181 7.51946147 17.48921401
v -6.76407146 8.64248263 1.22449886
v 3.79127146 9.8971037 9.82155823
v -16.86946094 5.52624346 17.24159628
v 3.0008892 6.66176187 4.62567899
v 6.79138563 6.45483795 3.71666813
v 4.1179011 9.76131216 9.61004498
v 2.44828954 5.36917334 2.58909218
v -13.76197996 7.51724111 -4.10444753
v -1.33399202 12.51363496 11.00188927
v -4.20480376 9.68213183 -5.12860391
v 13.63095438 5.45197472 -6.74484332
v -20.43524167 3.61187643 -1.70701293
v 20.43796763 3.61329019 -1.70654615
v 12.18981717 8.44284115 9.01191367
v 10.87966446 9.75883041 7.74422179
v -0.92752604 12.50437564 10.70522508
v 11.88518046 8.46523925 9.06642177
v -7.68162093 7.41386579 6.23654339
v -0.64808402 11.35949597 12.72995487
v -3.48599135 12.39044672 7.05744955
v -4.26147471 11.73241624 2.26495828
v -1.35089123 12.61786841 10.38471653
v 2.65311894 11.74112103 11.05706879
v -1.07398235 11.39353879 12.77171816
v 14.54434097 3.78829269 -10.85365651
v -6.85408283 12.42285733 11.89422469
v -0.72241624 11.23503623 12.90728153
v 21.33815607 3.81701764 8.41351499
v -5.77699157 7.48459338 4.77961985
v 16.32488625 5.18252761 18.12481801
v -7.02998303 12.45604838 11.93187662
v -5.98478257 7.49093443 4.98029422
v -0.77915702 7.03799512 9.05706163
v -21.28418942 3.86318578 8.6909615
v 14.56358852 5.37753944 5.50318963
v -3.72307415 9.08961414 11.04825981
v 5.97490001 8.36362123 7.69701853
v -1.60247197 11.62469991 12.20047681
v -14.78575694 8.837633 14.00041753
v -6.04072983 6.42635871 0.4579196
v 1.9794713 7.28048654 7.87924445
v -5.97212177 7.23493454 -0.90039699
v -7.54654823 5.51153669 -2.00048363
v 9.71438448 5.40019333 -2.10400086
v 20.53353774 3.07426229 -2.87281924
v -17.97372037 3.89461056 -0.81674374
v -6.82012328 7.87109718 4.67486362
v -1.57904267 8.73880294 9.72784776
v 1.58344081 8.73872004 9.72838997
v -6.72821568 9.73014056 12.75378056
v -14.98630285 5.5577474 14.29024216
v -6.31438352 12.65822427 14.49538412
v 3.19356248 5.90186953 -0.34251448
v -0.73131553 6.90036151 7.66002531
v 8.9670525 6.86189179 -1.08042114
v -12.94408879 1.13637279 -22.68629305
v -18.74964063 5.2569263 -0.11976574
v 18.74791394 5.26587718 -0.13103812
v -3.45150677 5.85977689 2.0345399
v 6.01945386 5.74499359 -0.64514735
v 20.94845953 1.43144323 -3.3987556
v 11.14756934 8.93937648 10.25177531
v 21.59869263 2.46296942 -3.39235817
v 20.68745844 1.55290701 -3.55435296
v 21.92710349 2.1319857 -3.24783683
v 17.5621474 2.39852312 21.15514297
v 16.5998906 4.28170511 17.76252452
v -3.10060296 11.50958575 12.04217291
v -7.5322343 10.71447394 7.93945319
v 12.00237307 9.46001457 8.44480907
v 10.05577766 6.67819085 -1.95806743
v 11.58471336 4.96813753 2.51604228
v -3.17906782 11.56726232 12.08645976
v -3.97604672 7.19680912 1.77056918
v 7.58309931 8.83165903 4.4164787
v 19.51775194 4.41396521 8.27975896
v 9.69394497 6.30921091 -2.49585894
v -3.63735561 6.88290189 1.46881826
v -3.33629067 11.99724937 10.73685524
v -0.47441851 8.75288311 -4.60307327
v 2.3028156 8.72343596 8.46474297
v -2.05683046 5.49615403 2.81800587
v 20.0496647 4.04928109 8.67823759
v 9.52999421 6.47032143 -2.34230008
v -1.25173107 5.55938149 2.44564871
v -0.66789156 8.62956716 -4.51229601
v -3.2404039 12.13892713 11.05482677
v -5.28632266 7.02065948 -4.22730492
v -0.61350263 8.75712329 -4.64899794
v 8.71182073 8.35170018 7.83626084
v -3.03735925 12.41445202 10.74947683
v 6.54416148 7.33319215 -6.37660349
v 3.4958627 11.6593936 1.87579201
v -10.92488337 7.02349149 -1.24557011
v 10.9292703 7.02342727 -1.24599319
v 4.72975784 6.10617653 -1.91291797
v -3.2989244 12.29496474 10.45876794
v 14.60703817 7.43586171 -4.59100135
v 6.43922078 6.88858683 -6.25271434
v -0.49247322 5.84784239 -2.74292979
v -3.20152828 12.58353095 10.23038582
v 13.81685625 2.71306964 -17.3068178
v -3.92986327 10.73430777 12.89832095
v 0.09882715 7.52254592 8.19695011
v -18.4934686 4.58223046 -1.37688378
v 18.49792275 4.5819377 -1.37745716
v 9.62026324 6.99630578 -7.34300301
v 4.45039755 10.06117133 11.67996904
v -18.15465576 4.31988655 6.7857313
v 12.73834487 8.94086493 12.63835796
v -6.38097176 9.27010068 -5.87742248
v -15.61649823 4.90589814 -10.61898525
v -14.82483757 3.5603878 -15.13916005
v -3.33720592 12.06005599 11.24162336
v -15.35767492 4.99334786 -10.36107084
v 13.85471954 8.0336267 -5.05158456
v -1.45410879 7.54166091 8.65207206
v -10.89489401 4.19173406 3.50027653
v 11.23982348 7.65556593 7.45502824
v 17.1572467 4.21490178 7.77301919
v -16.51457013 4.63909933 7.59935802
v -13.52136161 9.54165686 11.67236771
v 12.10957371 10.19202476 9.14793785
v -4.53988614 5.52921588 -1.56991461
v -13.67172436 9.2949458 11.84532684
v 6.77933985 7.49292065 -6.23372258
v -14.04352214 2.66206048 -17.78322095
v 10.87140665 9.37505407 9.3360541
v -4.56742026 11.11006454 10.69357886
v 0.04290764 6.54206361 -3.28440397
v -13.96338921 8.57938027 10.5077457
v -7.49918365 7.04227003 6.55795188
v 10.84090198 9.57926025 9.24362595
v -5.52394469 11.81857803 11.20315812
v -4.78636419 6.11264939 3.61906812
v 1.63652469 11.5166236 2.35774753
v 2.05449546 8.6752689 -4.8154648
v -16.2291384 4.13130875 -10.02658294
v 4.20624927 6.76699608 3.93775849
v -2.49408519 11.96846057 11.99859854
v -18.93027728 4.21084047 -1.8324303
v -14.67311408 7.75209684 17.63311511
v 5.21911977 7.08054333 -4.88131666
v 10.06365906 4.35750039 2.90037838
v 3.80417946 5.78190316 -0.73066966
v -4.80135177 6.06829382 3.52818444
v 5.46456009 10.07495053 13.04236992
v -3.53729663 5.35953612 3.33868877
v 3.44524302 10.5414573 10.41850506
v 4.13816362 8.38867808 -3.27266589
v -2.28777536 10.86435723 13.06025374
v -5.30533907 7.32431932 4.21840483
v 2.41892771 7.38707029 8.81746795
v 3.64492857 11.92571743 2.79765821
v 17.41353823 4.85169699 0.27695457
v 7.34205303 9.45304282 -4.54345529
v -15.71086593 3.95288125 -11.52422904
v -8.76486429 8.55519312 4.81155024
v -2.88634432 8.89583236 -5.35185225
v 7.18720924 9.68550157 -4.77975242
v -13.33985563 9.1649755 14.5132321
v 16.70180585 4.54143359 7.65502298
v -15.60486546 3.73954869 -11.804642
v -3.24860047 8.74734268 -5.38247567
v 6.8483949 6.63750451 4.22515328
v -0.7562268 7.36088908 -4.40965819
v -14.31475345 8.90407149 14.98959492
v -2.62785951 8.72034703 7.98575651
v 15.26254844 6.59977864 18.40036456
v -20.09851549 1.17841614 -4.01090024
v -13.7360452 8.91036997 15.46830729
v 1.80198705 8.20290728 -5.29890878
v -1.5643514 6.18319438 5.90259247
v -6.06092438 6.69104919 3.9861481
v -19.47138962 0.41085002 -4.97887858
v 4.61696412 7.07241398 6.82562076
v 0.77472443 11.53635025 12.65542026
v -6.40160097 6.69368106 4.6663194
v -19.39622168 0.74262017 -4.56970708
v -2.58811569 6.33450786 6.20460404
v 4.07607098 6.97210817 6.99612878
v -0.39687343 8.43048767 9.21733121
v 21.43144234 1.67195701 -2.90153971
v 3.43459943 12.4403879 7.32414456
v 7.49865638 8.40121379 4.0870443
v -4.41641335 7.11290316 -3.24163507
v -10.53124352 8.00653658 5.76361156
v -3.35061207 6.72555917 6.10650924
v 7.6535054 8.72607865 3.88830574
v -4.28654724 7.068157 -3.2468032
v -14.09675688 5.54233114 5.18135545
v -8.98731127 6.22891965 -6.15315947
v -3.78430269 6.86350421 6.43268444
v -2.23414255 7.37478702 -5.35061325
v 17.59520701 4.6420135 -0.65873755
v 2.64850142 6.98041228 -5.35340568
v 2.88557825 10.77779476 -1.69127888
v -2.63900461 7.17705072 -5.23138811
v -3.35922052 11.68597401 11.75593535
v 19.09516906 0.68110148 -4.81467987
v 7.84524308 4.71546818 1.30600214
v 1.70489433 6.24068163 5.93338543
v 13.26288035 9.08059455 9.26641875
v 17.26839439 4.98686155 6.87372546
v 14.75428959 5.32228076 5.3865691
v 7.47267009 5.27522761 1.12544158
v 13.25394366 9.43953398 9.26217297
v 19.97642212 1.0806324 -4.09880441
v -4.50574361 5.08888062 3.59514087
v 2.34516627 5.57343925 -1.96324433
v -0.40950795 10.57859839 12.37032387
v 13.37799824 9.68092643 9.49602271
v -13.32687855 7.16567859 -0.21276458
v 13.33199291 7.16596837 -0.21292456
v -14.30203028 8.88138661 15.07987889
v 3.70856081 9.36386567 10.50428409
v 2.34345992 5.530723 -1.56837444
v 6.15618679 5.05690841 1.02776426
v 5.4924975 7.97504757 -4.61373627
v 5.94707463 11.97943612 14.70947472
v -0.54018097 7.20712895 8.77564268
v 3.76630161 9.17449883 10.92054124
v 4.25381288 5.23079512 3.30171833
v -4.08309986 6.98096867 5.80333261
v 15.86517498 6.88438287 17.45505804
v 5.24418148 7.2847495 -2.97677916
v -0.77246953 8.62785839 11.66736238
v -4.70469203 6.78302177 3.0173755
v -12.54466989 5.19838601 -7.78987163
v -14.23600666 4.06831579 -13.01112065
v 1.27454441 12.5268137 10.74826546
v -5.74210556 9.63851676 -4.48953607
v -15.47795497 7.50770247 17.18568337
v -14.87565106 4.94360086 -7.32663452
v -0.71794845 6.39250296 6.03802403
v -4.55795892 6.68046797 2.73502095
v -18.84220545 3.17797071 -2.12052563
v -21.15265749 1.56592966 -3.00497665
v 4.65332028 7.01513137 3.86407378
v -1.60199511 6.1133544 5.69530783
v -19.15590506 2.96319451 -2.37395937
v -14.99612827 3.45907823 -10.92691253
v -0.99031967 5.53856856 0.28845733
v -2.68084911 12.57171333 4.44656776
v -5.8642527 7.34740003 -1.90576567
v 8.12517657 8.13757597 4.41107382
v -21.6029078 1.63946425 -3.80519741
v 0.63845832 13.0618348 6.66504498
v -14.10254638 3.32669564 -12.68537152
v -3.60831736 7.48005036 -4.91399538
v -21.40662037 1.57991573 -4.01873347
v -14.42163967 4.94999829 4.90784515
v 2.16128385 11.07748066 12.93544486
v 15.02362542 7.48152798 18.46710814
v 22.32982193 2.87376493 8.90750696
v -18.0615562 5.13273431 -11.94405907
v -6.3381517 6.54476642 4.73051289
v -0.23610612 8.55554376 8.19065052
v 14.69763432 7.20112809 18.44134964
v 22.81913793 2.70098876 9.10820522
v 10.63550684 6.95240653 -5.71454381
v 6.87312799 4.56981126 0.33594815
v -6.86917796 4.56976869 0.33559018
v -18.95155774 4.94094958 -0.02439917
v -19.04249893 0.31558762 -5.26158023
v 17.55206357 5.80257643 -10.99918048
v -1.917239 11.13774466 -0.38642997
v -13.41104889 5.33933485 -8.11912866
v 0.70695376 6.96739785 -4.28027976
v 10.71981235 6.60125813 -7.72285918
v -1.80339597 6.5579586 6.78559986
v 1.80799781 6.55729765 6.78557596
v -8.08349992 5.85036821 -3.14748396
v -0.99680234 9.10001388 10.64423963
v -2.52244195 12.2029018 3.6952062
v 15.99149995 6.44814776 20.49166542
v -13.63486931 6.74500463 11.29237113
v 5.38004546 5.81665362 3.38854033
v -0.79703473 9.1093322 10.40280873
v -16.23226169 6.57191405 19.86779277
v 16.01014704 6.66195381 20.159132
v -19.28810915 2.95666415 -1.49329277
v 3.92464809 6.25304706 -4.26312299
v -5.11877064 8.8469965 9.78279799
v -5.27006433 12.0904632 7.17125226
v 3.81752698 5.79463752 0.97170367
v 16.16684898 6.47606538 20.29091935
v -4.76643514 8.77573454 9.86388538
v -5.56971215 7.55563652 -3.81288874
v -0.55372169 7.63287806 8.0886322
v 1.46169556 12.69070097 9.89092397
v -9.27192595 8.89960913 8.04370306
v 14.6544849 8.89305337 13.23711288
v -19.64219935 3.040004 -2.8082217
v 0.39572852 6.63184496 7.08478538
v 2.76012055 7.15225041 -4.61212758
v 14.54130282 8.90643524 13.99092968
v 4.22584672 8.8967252 -4.73425419
v -11.56942032 5.26548284 2.591955
v -6.01828543 6.84346053 -2.44820962
v -13.8406909 6.63766209 11.50479029
v -14.07422323 6.139918 -7.53902158
v 18.65716394 0.37658053 -5.75145151
v 17.25513499 6.07446944 0.1579064
v -6.24660183 6.66686428 -2.83231961
v 2.48680593 12.89837173 9.74818944
v -13.73717143 6.32738899 -6.96059115
v -2.95815222 6.75625802 7.66198576
v 18.18781395 5.68524043 -15.83158063
v 4.02290159 10.93258926 -0.28245878
v -13.92384404 6.20647263 -7.33113274
v 2.37153849 12.95832243 9.98335361
v -2.02416107 9.06423167 10.60894025
v 17.30948701 2.65841516 20.47224459
v 3.58744692 5.51626419 0.32571999
v 2.55595882 13.0598273 10.39464054
v -17.44765387 3.56318322 7.4501215
v 3.51104596 10.91316918 -0.28057964
v 17.23807717 3.05351135 19.68759377
v -2.11992479 9.1185019 10.65652664
v -0.23295712 12.90171011 9.73692186
v 3.88381985 5.76058686 0.92289236
v -3.88316562 5.76548239 0.91300766
v -7.91137052 5.80321573 -2.28332644
v 3.83494926 10.78822251 -0.59220588
v 3.73214826 5.50768748 0.75622185
v -16.22103668 6.3184874 19.01491216
v -8.92240268 11.83767547 13.18989767
v 3.48801342 10.76248006 -0.59801942
v -3.83287156 5.61921829 0.63317266
v 20.77469679 3.53046118 9.02405206
v 1.04210536 6.09191637 -1.95056822
v -16.94442424 6.55492345 0.60873396
v -8.02665644 7.7646079 5.86550478
v 15.92280861 5.79087196 -7.41504467
v 1.44003459 6.27829547 5.15165027
v 12.79047429 1.11392278 -22.27625111
v -15.48348457 7.85713351 18.02559287
v -11.5426954 8.4118331 10.69671857
v -4.83803953 7.19757239 -5.04139281
v 13.74866081 2.92788094 -15.31139475
v 4.08177422 6.27282711 2.34929405
v -11.04597597 8.19053438 8.85966515
v 4.70402286 5.33628401 -2.24946117
v -12.40714307 5.88907617 4.30134065
v -10.81558933 10.02266801 9.36495605
v -3.46895182 9.81575043 -4.76191153
v 11.42880009 6.31704451 -1.87957027
v 18.47844218 3.13070023 8.010751
v 3.21771678 7.02529362 7.62548397
v -3.44128888 10.07099713 -4.077602
v 14.08530035 7.02101871 16.63728338
v 5.25659657 5.44517549 2.8772551
v 17.47515848 5.51460545 -12.01535763
v 17.87430404 5.54960984 -15.34771058
v 3.15263939 9.18752222 11.09083341
v 13.68084925 7.19893238 16.25831445
v 16.0761632 6.53260563 18.32555212
v 18.02432922 5.03833674 -12.65324696
v -0.60301018 8.26570568 9.68748032
v 13.27959462 7.4185664 15.95151414
v -0.6380203 8.0631194 9.87292289
v 15.67878766 6.44264728 18.39575507
v 15.32298869 6.52337992 1.63243201
v 0.85762734 6.48265624 8.29383839
v -0.10996352 8.11180402 9.70169642
v 17.53505354 5.48928012 -12.30460794
v 13.20675832 7.65118758 16.09053539
v 6.7395781 6.68658682 5.39810853
v 15.89808821 5.09104421 -7.6529856
v -7.38630329 5.41024953 -2.74456481
v -15.19925376 4.80952668 -10.71355682
v 6.0707808 12.78945075 14.07291028
v 4.34080366 7.62601908 -2.77004139
v 2.46181947 8.87742126 -4.95422316
v -14.94032888 5.81277229 -7.9158172
v -13.38277951 4.35419189 4.66669917
v 0.44243397 7.15762467 -3.88612534
v 4.14730269 8.03685828 -2.83975888
v -17.3185865 4.7261211 -0.08070272
v 16.55171644 5.75115128 -9.04935947
v -2.20014846 9.78506988 -4.6215583
v -0.51163204 10.18716321 -3.67502808
v -8.14879761 5.61251093 -1.96469619
v 4.87076642 9.58474466 -4.31623711
v -6.6854927 9.9457618 12.16843962
v 17.0887361 5.45533401 -10.07733967
v 1.3911037 8.28771953 9.89486654
v -6.4098401 9.17889846 -0.3717338
v 5.35168198 7.92230388 -4.17130501
v 16.89192439 5.51853981 -9.72885375
v -6.14896298 9.64888924 -0.28182836
v -15.3592866 7.83351732 12.73197433
v -13.78929786 7.21542634 -4.80864392
v 4.79267835 6.1321434 -3.45032377
v -2.38255438 13.00374336 8.65779584
v -3.64737559 6.61588425 -0.55725635
v 9.73531093 9.562155 7.82226132
v -13.47976861 8.12074258 11.20420743
v 13.80112631 3.1831 -13.97522065
v 2.95088043 5.32527559 -1.32464579
v 7.93812829 8.74013007 -5.85419203
v -13.32093669 7.92714676 11.11422444
v -16.57192593 5.70537448 16.15045733
v 3.58126384 5.5750248 -2.27065574
v 7.94250403 8.87269862 -5.96790474
v 7.93048663 7.46900945 4.06860856
v -3.0603369 10.64165407 13.39237789
v -14.04981202 6.87448201 16.34254304
v -6.44093104 4.92753111 -0.25390628
v -19.00848486 4.67760863 -0.6468648
v 19.03566236 4.66979967 -0.67484674
v 1.17980685 10.44241663 -3.04553622
v 3.39477345 6.66308975 4.58859092
v -13.6449397 7.18080733 16.12664061
v -18.04677474 5.24728236 -0.80425928
v 7.31524223 6.45056304 -6.19939483
v -17.81802368 5.50598618 -0.52592123
v -15.10666803 4.59143452 5.54917891
v -4.97363539 5.45260356 3.71473046
v 21.39848728 2.69190495 -3.18794326
v -16.20228503 6.75493014 15.97956395
v 1.51571822 5.40420386 -0.74244811
v -7.44761884 8.90432953 -4.63208986
v 7.37010657 6.38952531 -2.17059526
v 14.50627902 8.80432992 12.13679453
v 6.8278919 7.14525178 3.80961048
v -3.49924327 6.78646993 4.13846497
v -14.68013288 7.73771271 17.79353779
v 5.5509254 7.30005935 -3.46229487
v -3.43344146 6.51853816 4.30016848
v -18.0088547 5.53321446 -12.25156514
v -14.6014055 7.37062376 18.05097497
v -4.28015131 8.92382354 10.48302754
v 4.20031264 5.76156223 4.55649735
v -7.40928355 6.40330525 -2.34476708
v -0.47532708 8.18057378 9.88368186
v -17.89251498 5.92475569 -15.18239012
v 2.11255199 10.92561602 11.98830261
v 15.2157888 3.27471708 -12.48894817
v 3.81898183 11.17254068 9.35040015
v 12.25048072 5.34635439 4.83187026
v -16.18212782 6.51004509 17.27830495
v -3.26138823 7.05377734 -4.87924716
v -15.50308314 7.62084012 12.96036989
v -1.02847367 5.70861054 3.27386419
v 8.61871371 12.62693654 12.84609593
v 7.04626563 7.58946687 -6.06643942
v 11.83988686 8.65225839 9.27328296
v -2.32122781 8.1520389 -4.21665685
v -4.52305461 5.22954491 2.61756265
v -2.51623273 11.72093918 11.59880548
v 11.7860539 8.46780352 9.35105288
v -2.23184621 8.21417859 -4.59921136
v 7.29049644 6.61840558 -6.20627285
v -9.70534548 9.3804358 8.00040951
v -2.87576739 11.64748786 10.65213746
v -5.03546103 5.3322563 2.63484601
v 11.34165807 8.86608871 9.48425326
v -9.99800437 9.52060307 8.05235894
v -2.9962489 11.78261134 10.92640841
v 9.17726475 6.89965276 -0.97386409
v -10.04736525 9.64529171 7.78954003
v -4.80571108 12.26522035 5.68251708
v -6.54694047 5.65426898 -0.23763936
v 6.55138193 5.65389631 -0.23807173
v -6.13364417 6.75413475 -5.17391879
v -1.39518499 8.54666346 9.99142396
v -18.51986192 3.36413024 -1.44161621
v -6.91368961 9.41267613 -4.4515925
v -1.12051402 8.77419642 -5.22137448
v -2.38847215 8.30872701 10.10558366
v -16.03093608 6.12490353 14.70377932
v -4.03607285 6.95006743 6.84141045
v 21.29267054 1.96640085 -3.93030017
v -18.69323033 3.39316439 -1.04527009
v -1.61032294 8.368758 10.23221333
v 21.0238097 1.59904678 -4.27610978
v 13.93190543 1.98083428 -19.042956
v 10.63775856 9.9321204 8.59733617
v -5.50876069 6.10126979 -1.50975825
v -1.409148 10.59848897 12.95587989
v 2.15789674 8.61083903 -4.94109558
v 4.46130813 5.73563046 2.07049595
v 11.00984013 9.93215214 8.3721662
v -14.47722247 2.51952835 -16.22985089
v -5.57512823 6.21722265 -3.33339517
v 1.01321386 6.89952654 6.87754779
v -6.46238999 8.97098125 7.30840416
v -6.48179364 8.5109141 -0.19964708
v 6.48616638 8.51083195 -0.20025109
v 14.32206799 5.98405776 -7.86519042
v -13.76131377 7.39774375 17.12091742
v -5.50255071 12.32427821 12.93676378
v 13.14325603 1.73373635 -21.39838721
v 17.14718677 4.70617525 17.51673506
v 6.99221534 8.85905983 2.40446031
v -6.11211278 12.67235448 13.17658898
v 8.41835302 11.11687348 12.35136385
v 8.41458521 10.70094419 5.75465023
v 6.77299694 8.64880276 1.16775948
v -7.00670253 6.29924582 5.61699831
v 11.82090145 8.60186724 8.82788711
v -8.41661064 10.71251162 13.45782197
v 1.04274774 6.81924201 8.8335489
v -12.08677344 5.28501719 -7.46719948
v 9.87640316 5.71424097 2.72369139
v -6.48913657 9.8096424 -5.42714416
v 5.69184287 6.59976894 0.79904195
v -4.40663162 6.32182354 -1.23727692
v -15.56033439 6.887955 -8.86585645
v -5.50671322 6.1165688 -2.42566253
v 12.6541118 7.4333288 13.64481423
v 0.05205003 10.32345214 -3.12851124
v -3.8720799 9.30076144 -4.57672103
v -1.11045175 10.60365561 -2.65538168
v 16.08676235 4.7106884 -8.01468087
v 17.65821938 2.9320259 20.65523529
v 13.70876015 3.01921273 -15.36132697
v -1.43848051 10.5473999 -2.66911943
v -12.67985536 9.12992258 8.71423377
v 17.72816093 3.00735366 20.26458429
v 0.21065431 5.08434656 -1.22257248
v -3.60204316 8.78117527 10.11628886
v -12.63108075 9.47484756 8.73596308
v 0.85025276 9.73919637 11.48492585
v 2.5552988 6.90960066 3.53866745
v 15.52684011 5.98754625 20.38436993
v 7.52146711 9.54829515 6.11930485
v -14.71018123 2.83353864 -14.38721334
v -4.17314559 7.31666944 8.45723574
v -5.97260833 6.16146582 0.98350224
v -15.4658472 7.48128862 17.4673092
v -19.24165422 4.61094197 -0.92460029
v 4.05061345 11.83978044 9.74307881
v 3.30583454 12.04952555 10.78804812
v -7.35668138 10.73058589 11.85049498
v -12.53752114 9.38540303 12.25385345
v -8.27154671 10.33004823 5.41326825
v 4.70528315 11.55743578 9.26030288
v -2.64712275 9.2774141 -3.36022576
v -1.35561574 8.13639895 10.84475343
v -2.29608302 9.14986544 10.25608009
v 10.95988103 5.40945564 -1.42514279
v 19.92636742 0.77416668 -5.05729975
v -12.29242922 8.10073287 -3.85296267
v -16.21601195 5.33896815 6.88545384
v 11.12646738 6.01509344 -0.35790407
v -2.42546331 9.04381194 10.32885889
v 19.41912876 0.41165512 -5.05006474
v -5.56431213 9.96987502 12.8292308
v 1.1723982 8.26028138 -4.14079473
v -4.17659599 8.91563183 -4.5369828
v -13.32180601 4.69111224 4.09277779
v -4.00627096 5.64459442 3.95275204
v 4.25202345 9.63688454 -5.11241541
v -15.25815553 8.25860846 16.39465155
v -15.08449286 5.73860736 -8.37639331
v -12.9680967 4.81691741 3.79134465
v 13.89903402 5.06463222 5.69033724
v -14.70118032 7.36442872 -6.84233056
v 4.08804282 9.8023469 -5.0556033
v -12.77689376 4.92422709 3.57587949
v 12.48689287 8.26471537 12.1492675
v 4.69455368 10.05054716 12.68732078
v -14.32409641 7.60001972 -5.65851962
v 14.47360329 5.37182611 5.75457256
v -6.87785175 6.63905644 5.28951167
v -2.49674208 9.49068094 -4.10245198
v -8.19893447 10.39926684 6.18359917
v -1.92599215 7.23699134 7.90873044
v -8.36707126 11.72751174 12.08357472
v -6.68905886 6.76029618 5.10278528
v -15.22610564 6.54637885 18.78239852
v 10.73538695 5.97029873 3.07589059
v 5.84220562 7.94324788 -1.8625778
v -4.23741415 6.40177722 1.22129016
v 15.37123604 8.26641816 15.95718863
v 16.0856869 4.84428759 17.18825997
v -15.36797832 6.37591789 19.09270897
v 3.67082935 5.57865593 1.26325359
v 6.08270335 7.19365969 -0.82138413
v -7.89606105 12.43153225 14.71397966
v 18.16099643 5.61261997 -14.11723971
v -5.20037185 11.33617589 2.01131729
v 14.82109292 5.26261498 -7.4348546
v -15.89324869 6.35766438 18.39245403
v 6.01435743 7.3133755 -1.51278444
v 6.80035741 6.70793972 -5.83436231
v -10.35527387 5.96530013 2.82787834
v 2.18135031 8.39177 10.13769478
v 4.48654423 12.00642916 8.66732701
v 6.52360472 5.60023213 0.96147485
v 5.8847318 8.89514788 8.59835859
v -17.96291359 5.54378673 -12.14301645
v -1.92402161 11.19072324 10.99089878
v 14.42559045 2.33006554 -17.74091247
v 2.46541644 8.91973833 11.024995
v 20.54841628 2.89777433 -1.66481106
v 18.52255054 3.34651453 8.1265739
v 3.80893758 10.78173807 12.67540719
v 2.66948986 9.16802821 11.26951559
v 14.5655796 2.44346644 -18.02229184
v -8.25845088 8.45685037 5.13593414
v -11.97429114 6.8450849 -6.45025011
v -6.19019115 10.47771601 11.60889827
v 3.40208091 7.12759947 7.92404737
v -8.85850157 8.1616033 8.10861016
v 0.41906377 10.30068622 12.19877178
v -19.22242011 3.1091539 7.39019656
v 5.47684001 5.34138716 4.79366903
v 2.72172533 6.65258993 7.03723335
v -2.24262348 10.28032027 10.4672737
v -20.3569146 3.40598314 8.88112484
v -1.75831578 7.894831 -4.63365524
v 14.79359278 7.21728224 -7.45594087
v -1.6944494 7.62357691 10.26893545
v -7.05591704 8.89147492 2.58262529
v 14.122133 8.96060913 15.06925733
v -0.86909394 7.59413462 10.30771735
v -12.63016811 7.35111406 0.17877053
v -15.39148884 3.30108277 -12.76855753
v 16.68371889 5.49234141 20.59636937
v 9.30251726 4.53476805 0.70487978
v 18.30306627 3.10543165 7.6428114
v -13.43861026 7.30187865 0.83555887
v 1.854539 5.9517786 -4.08897525
v -8.01746807 9.41778377 4.34331715
v 18.76838781 3.25479065 7.2492313
v 0.87529262 6.27719015 5.57727502
v 15.68417238 3.66821279 -10.47341795
v -12.00100635 7.09689614 0.32752797
v -12.49784602 10.28915054 10.30857771
v -15.84583183 5.59446429 -7.78422552
v 1.03149361 6.0835891 -3.93311426
v -12.53459054 6.54116964 -7.33045834
v 5.04012393 5.63852859 -1.60799691
v 5.91679587 6.63771512 -2.87017113
v -8.8140519 6.44477055 -2.5411544
v -0.79747789 11.56031186 -0.18318623
v 4.00612495 6.95175454 -0.23658982
v -4.57395137 11.65105028 9.41287852
v 3.74469629 5.23897526 0.8715756
v 5.13371976 12.26151379 11.71859112
v -4.91295727 7.38006195 -2.24756271
v 4.30402105 7.07050357 0.53968871
v 9.69579265 6.43119748 -7.60019672
v -7.58366766 10.85517147 7.76816547
v 15.30510337 6.81771547 12.78280425
v 15.74348341 5.66688609 -8.15009039
v -3.67874286 5.6656329 1.23624562
v -6.70115319 12.81366217 12.62682227
v -3.95585292 7.33916201 3.92695956
v -8.65488017 5.41721904 -2.10584649
v 2.58900797 11.51917518 1.61183099
v -6.93707615 12.96211787 13.02813067
v 12.84293979 7.78688053 -4.88097871
v -17.83342203 5.76714411 -11.79335277
v 10.45328614 6.01968949 -2.35209713
v -10.76644354 5.45436087 -1.17742844
v -6.72556066 13.0035223 13.53789515
v 6.125886 4.94562405 0.21207426
v -6.12164694 4.94583615 0.21216514
v -5.45953759 10.70895405 8.50197368
v -6.85887381 13.16899437 13.65017057
v 1.54565585 7.93400312 10.65413227
v -4.25706238 5.92095278 0.08848879
v 2.02603601 9.16829745 10.51797143
v -7.24335665 13.12786142 13.65509672
v -3.35212442 5.4222729 -0.12213247
v -19.10790865 3.27878288 8.44465821
v 1.62395127 9.18788967 10.44075043
v 0.52210988 10.59179878 12.15230041
v 16.8568961 6.12528517 -11.23241109
v 0.56719893 10.58919455 12.53509391
v 13.62110057 7.29215143 -5.06964464
v 17.14736601 4.51677219 17.65511253
v -1.41962953 8.00001741 9.40213225
v -3.81475584 5.77621597 -1.16028623
v 2.16150697 9.11614263 10.63515956
v 8.0622105 7.04178085 6.7703352
v -11.2176147 4.12013752 3.62128325
v -1.39980821 8.1070011 9.62913271
v -10.89287008 4.11125759 3.33932508
v -5.64748656 9.82154367 -5.44553733
v -13.52444158 4.91991931 5.80137514
v 8.07395082 6.91380686 4.06421452
v 7.74890746 6.67321092 6.3410106
v 5.42042783 6.82701063 -0.90188861
v -3.22242 5.36322625 3.30228854
v 4.57630541 7.11568289 -2.06950713
v 0.9250062 10.6939295 13.56535645
v 15.26083519 3.54249202 -12.07246324
v 2.34688885 11.55128406 11.93547788
v 12.97494223 6.30244603 -7.78060185
v -13.19696875 6.01970741 -1.0015135
v 15.41781345 6.35378977 -9.53601747
v 15.38973227 3.5119993 -11.4948155
v 13.56211815 6.40188103 -6.95187777
v 17.48173516 2.33920985 21.09967667
v -17.47692551 2.33907243 21.0997648
v 13.81981075 7.58736302 -4.55470493
v 15.69155713 3.74720007 -11.6987431
v 0.45354009 6.80937476 7.85616785
v 13.66287581 6.27272255 -7.33157636
v 4.29035426 7.88604555 -4.51164775
v 4.05889366 5.56354587 -1.86092336
v 15.5826156 4.06872282 -11.73506939
v -3.22608063 7.63588446 -4.34156619
v 4.53416497 8.17977168 -4.31895001
v -7.25070705 13.13571593 14.35935173
v -2.33042738 6.44497369 3.54401781
v -14.07217838 6.09287904 14.97430412
v 11.44355167 6.19502806 -7.98939511
v -3.68870384 6.37499853 -4.45920951
v 2.76815898 6.28331498 5.34770991
v -4.65531994 7.05849588 3.581284
v -11.30992933 4.20587323 2.73100257
v 0.41151765 8.04985964 -3.42967514
v 12.07473961 5.58124373 -8.05832992
v -2.70495 6.58038471 7.4919983
v -11.62087011 5.88073621 -8.04523483
v 4.97035154 6.9533961 2.22545121
v 0.96445643 10.12643878 13.68195159
v -2.82029997 9.90631634 -3.66532215
v -2.9148245 6.63240882 7.10799791
v 4.6506619 7.25810301 2.67147739
v 11.35288382 5.6199741 -7.82326358
v -11.34799351 5.61977992 -7.82282967
v -5.68118359 11.4118121 8.53823574
v 0.05416459 7.3121406 -3.69109148
v 5.28287189 6.19592427 3.23160837
v -5.27882738 6.19567706 3.23124914
v 18.22517984 0.60992466 -5.8127413
v -18.22654357 0.611853 -5.81065462
v 4.35145659 7.29966165 3.70173059
v -5.9925807 10.99220575 8.29424019
v 4.57198531 5.93991505 1.18450624
v 2.57176475 10.60233221 13.24588676
v 3.62443379 6.61639284 5.43508456
v 4.60757634 7.29068875 3.46317987
v 16.59305552 5.70081204 -10.93456465
v -19.19190872 0.72264818 -5.49889717
v 3.08480319 6.30318914 5.49549644
v -13.52747225 9.91827287 10.62133854
v 4.97739461 7.38944823 -2.73923088
v 1.94780678 10.74396852 11.38101578
v 5.07829641 5.27745543 -2.5912989
v -4.91297706 9.66946281 9.03647574
v -18.58999615 0.23927104 -5.62016753
v 14.6486013 5.74750073 14.06653078
v -15.87293166 7.27041765 17.3114034
v -6.36892448 7.80037406 4.48878437
v -18.34112224 4.8066043 7.56498472
v 15.1563508 5.46467473 14.5852663
v 0.48313193 7.10782016 8.14140166
v 4.5876331 9.53850333 -5.26007236
v 12.47252815 4.18454274 4.26301544
v -0.40530268 7.15536623 7.7909889
v -9.52565955 9.17325796 8.12905789
v -1.77321897 7.12197427 8.7312311
v 8.5078416 6.8361527 -1.74231175
v 4.72055528 8.82983972 -2.82147251
v -0.43631768 7.05241959 7.59043403
v -2.21008554 6.32739347 -3.85226773
v 15.45370657 7.19839018 -7.30637425
v 5.32613109 9.75453795 -1.20370637
v -16.3499741 4.50148886 5.81079391
v -10.22571583 6.7440427 -7.66083712
v 4.11468895 9.20303633 -3.10666767
v 16.39796154 5.23021408 -8.89261348
v 10.1870228 5.45394787 -1.88211737
v -16.73317761 4.82267928 18.89015257
v 1.13141489 6.05699339 5.16221768
v 6.69977527 5.61945131 0.67335768
v -4.34591242 10.82751188 9.06228129
v 4.3145795 11.93878265 11.8136332
v -18.26724335 3.30604104 7.11680166
v 6.5424923 5.61782021 0.8423624
v -4.74892138 6.85631513 5.07031045
v -18.13802513 3.74486769 -1.25465205
v -3.54436733 10.80840436 9.4581415
v -1.89816546 5.73748337 -3.76140123
v -5.14417477 7.07864935 5.10453812
v -4.51759894 8.40152149 -3.92590203
v 6.48053745 5.66463064 0.71966726
v -6.47600115 5.66460973 0.71903912
v -13.91701793 8.03610733 -4.97993013
v 11.95649022 9.08894235 7.81386983
v -2.68431052 5.4519568 2.4937437
v -7.40368076 7.76073666 -6.0498592
v 12.61276226 8.22662505 13.04957244
v 3.03955254 6.98038913 8.561927
v -15.68977816 5.82084862 -7.37788267
v 15.40577589 7.15900558 12.84490696
v 2.86410157 6.77179453 7.95585976
v 2.76291616 7.95240451 9.8288571
v -5.57505915 8.70477542 9.07876255
v 2.8329225 7.05020147 7.56934925
v -4.02227573 6.19665094 -2.72183306
v -24.4228196 2.34919285 9.73958734
v 2.82546362 6.63281062 6.78137573
v -3.53718012 6.45450486 -3.52339495
v 5.25890356 12.09251215 4.49436663
v 18.01028116 0.34013773 -5.74982415
v 0.36696625 10.48893168 12.11336168
v 2.68153527 6.59269935 6.33761024
v -3.59575141 6.12238594 -3.2757354
v -24.22440219 2.74713824 9.71438224
v 18.48648864 0.29236538 -5.71565249
v -0.59971475 12.07989243 2.69815469
v -3.92965117 6.11587125 -1.67021016
v -21.24197505 3.77744409 8.10290057
v 0.52040741 5.123295 -3.15061471
v 13.65289803 4.41948884 5.07784083
v -4.31558811 9.2530843 10.27190115
v 20.26253795 0.74825433 -4.40466145
v 0.51690081 8.43939075 9.44777013
v 4.4206905 5.41266555 -1.88109083
v 13.37435067 7.29643979 -4.44935795
v -14.2308206 6.05718085 -6.63402947
v 0.68228092 8.23554007 9.49495473
v -12.47429965 7.74567514 11.33275724
v 2.73409188 9.78583054 -3.51913946
v 14.66050742 3.18538832 -12.63852376
v -18.6734077 3.69625215 -2.02751905
v -12.93471595 7.89150906 11.65372584
v -10.77518903 5.58008239 -1.86757695
v -0.71477032 7.61096092 8.69555232
v 0.76544186 8.38315222 9.51494837
v -14.36322484 6.15835524 12.62848623
v -7.05179224 6.46697783 4.3634415
v -1.45177025 7.1067604 8.2259611
v -4.64656362 7.57799018 8.34779682
v -16.24893115 6.44548901 19.24170949
v 1.34676475 8.68156961 10.99025575
v -1.25762933 10.97204107 -1.38516744
v -6.58661186 8.52958659 0.15135248
v 1.32777981 8.70052292 10.61623687
v -0.57205064 6.11329914 5.88691631
v -10.86582402 6.77311643 -7.58294771
v 14.18844043 7.62392905 -5.45838709
v 12.85472492 9.38652815 12.45637625
v 3.08092672 6.40583181 -4.13557731
v 14.75653907 6.92563606 17.37223798
v 16.3914491 4.89519892 22.4751943
v 14.04553113 5.3096741 -8.30153009
v 6.2982219 5.16560049 4.77175974
v 0.78429065 6.4949537 6.97794771
v -3.92521382 8.64073167 9.94220498
v -14.43209692 4.3164944 -11.78365431
v -11.62813985 9.67382324 11.52008408
v 6.09508297 5.22605642 4.87939466
v 2.36139062 11.17706877 -0.38874496
v -9.78386896 6.43653664 -5.87731045
v -11.41998887 9.48794675 7.62217621
v 14.70306235 5.13858878 6.38500245
v 2.8397839 7.36510237 8.51752214
v 5.50741264 6.10895477 -1.50076583
v 14.62465164 4.91295802 6.29312846
v 5.8500493 5.68831816 5.24449142
v 1.49739628 7.80986079 9.95134182
v 14.78936268 6.73874761 17.35095006
v 3.43960102 11.89781811 10.19106545
v -7.72600338 4.57321909 -0.05365068
v 11.47874201 10.33402926 10.03706558
v -5.34591637 9.23248198 9.6898254
v -5.29304609 10.10407579 11.56682356
v 14.74947546 6.87046476 17.18866625
v 11.32591095 10.37661519 9.67435387
v 6.60146501 7.41897081 -5.5996552
v 1.99032344 5.92872216 4.28724255
v 11.67362688 10.36121386 10.15348447
v 1.2966209 8.1548978 10.24519192
v -5.00356052 10.03304796 11.66288433
v 2.66113926 7.33463094 2.67226082
v -13.85799518 4.54973023 4.7039295
v -8.00882938 10.63772047 7.47034965
v 4.03049769 8.53354522 -5.01753202
v -2.74171431 6.76701624 -4.22907157
v 8.81627599 5.40974466 -2.46627026
v -2.63913119 5.57587619 2.35551205
v -10.06068365 4.39993284 1.4378288
v 0.09676637 9.45650741 -5.07229144
v 3.30052974 9.94724652 11.54564766
v -2.93455507 5.64408582 1.97031597
v 5.55972728 6.84739712 1.83784974
v 6.42819892 11.56892404 5.73670105
v 8.31252507 10.63795946 12.70995749
v 4.1731792 9.949704 -4.02724409
v 9.06224545 7.5938568 -5.80533563
v -2.92216444 8.00072168 -4.5309375
v 23.95039861 2.31571352 10.03931208
v 15.72124999 7.60236181 17.30313887
v -6.39933729 10.45856181 1.48834159
v -12.97966674 8.9360915 11.78711143
v -2.45927275 7.18102391 8.33407364
v 9.22043359 7.52636637 -5.79718798
v -16.00259649 5.2203543 21.77391619
v -2.31096773 5.84150919 -2.78495727
v -17.84118169 5.10641044 -12.83181337
v 5.13566827 6.83387783 -1.60694909
v 2.80604952 9.43999516 11.58903756
v -0.41559395 7.10742882 8.23132715
v -17.7364628 5.16048911 -12.55358716
v 14.65518096 2.72364041 -15.16806275
v 1.08864711 8.18775427 9.56780671
v -4.23501418 5.22454631 2.36412984
v 2.64592016 9.52648705 11.76830974
v 14.56730032 2.56687426 -15.72943535
v -1.03049994 6.31410047 5.96907391
v -7.37817767 12.33338816 11.86485596
v 14.52050781 2.52133644 -16.16708348
v -14.74591901 6.74558119 12.13383779
v -7.55548342 4.49570085 1.35896802
v -4.05564192 12.1972527 8.71805311
v 2.05977543 7.98508286 9.88680888
v -4.24414168 9.81036161 9.40787619
v 16.67481506 5.52348538 18.20906005
v -13.30147852 7.83286346 10.21529069
v -17.63058332 2.98176095 20.100287
v 4.59722215 6.36203713 4.28322045
v 7.05938536 6.24807983 5.50895001
v -13.58977811 7.6147601 10.38372996
v -17.6857464 3.0040952 20.53279388
v 16.88436935 5.28775062 18.13108698
v 13.46668248 9.53455852 11.74107473
v 0.49918255 7.57734267 7.92413475
v 4.62655839 6.13767898 4.53278593
v -16.25469974 6.71464485 15.39370546
v 17.45548672 4.39426208 18.58429328
v 3.8401469 7.5490606 9.00268497
v -20.81008953 1.94204865 -2.5593181
v -11.78834745 7.73374699 -5.13370184
v -0.50478002 10.81327338 11.86145261
v 17.34396412 4.66340448 18.47825249
v -0.55532133 8.29759275 9.55875352
v 4.07741454 7.59254198 9.04571191
v 2.90109348 12.1455389 11.16534637
v 2.32877164 11.40532019 0.44482685
v 4.27493538 7.77372383 9.02158375
v -0.69971758 8.14215298 9.44873654
v 12.85003178 7.3706962 0.36669531
v 13.83183935 3.69083607 -13.67933914
v 8.30646745 10.36740703 5.54725468
v 2.45472487 7.29512498 -4.50155234
v -6.77188788 5.99492876 3.68825536
v 13.44305396 7.30182898 0.83595974
v 13.79489319 4.96257208 4.93839165
v 2.06723879 8.17008218 -4.66192686
v -0.87470607 8.54307863 9.4538173
v -6.28471531 5.35147398 3.57324315
v -15.30731402 6.94541088 -8.33017961
v -12.72270605 8.85605492 14.02162031
v -2.921974 11.52726046 12.04774807
v -6.68104229 5.46050737 3.79308628
v -0.82962084 8.83915431 9.63094828
v -21.1388066 3.59958494 7.97689824
v 4.96390183 5.25906749 2.91440571
v -12.14789406 9.06390119 8.24624005
v 2.6384217 10.66034374 13.50192884
v -4.65860492 9.07809675 -2.66037375
v 1.4184175 9.36206541 -4.92979291
v -20.95324379 3.38713067 7.89415511
v -5.7083316 12.06126213 7.31986442
v -4.71955078 8.8414852 -2.80110731
v -4.03695151 8.44116711 -4.88708861
v 15.13974258 7.37442779 1.57660555
v -5.47800097 11.94666405 7.99751699
v 14.89297476 6.10193896 16.2691033
v 8.9783604 6.95193752 -7.29805819
v -5.48236662 12.17719557 7.68566133
v 2.81440815 6.53254514 7.21629342
v 18.30217454 5.34188082 -13.76438329
v -15.24189533 6.75705564 -9.00151542
v -5.05261296 12.03249573 8.16363658
v -0.24673155 6.71731854 -3.567578
v 2.15573707 11.86303516 3.0860196
v -5.24191781 12.01866874 8.20836257
v 4.28779372 6.27699298 1.32728867
v 2.50194344 6.46684265 7.12144028
v -5.6043278 12.08461432 7.67642965
v 16.55531024 5.55419991 16.29180723
v -11.63998473 8.65278566 9.3291182
v -12.95496277 6.87462391 12.51034663
v 14.94536706 7.97107326 17.44486666
v 16.69351444 5.71048735 16.54362518
v -12.58083635 8.66629375 8.87684171
v 1.76169019 7.37505065 -4.7275935
v -14.14764953 2.09758252 -19.92987458
v 14.78781373 8.12325793 17.35574179
v 17.76837975 6.58819516 0.71172382
v -15.75111312 7.11651413 17.32576065
v 5.26565275 7.36555309 5.94212495
v -3.2594218 10.35473577 -2.52412832
v 3.53000747 10.56451075 -1.5567538
v -2.02816189 8.1035731 10.0155678
v -1.01116668 8.22985363 -4.01460196
v -6.74263865 6.19601314 5.90573518
v -14.30319685 7.46461729 17.5526222
v -4.76482794 6.11507587 4.74491906
v -7.08902071 9.70674393 -4.94634101
v -5.22638914 7.73988751 -3.86396287
v -17.77859801 5.21759697 -0.69595864
v 7.31336691 5.13154011 0.87046925
v 14.37663958 3.17872053 -16.76264791
v 11.51485172 5.8821089 3.10844067
v 13.17191675 7.43236538 15.41882318
v 7.4069676 4.84465205 0.99811183
v -7.40050445 4.84443024 0.99339357
v 12.01620977 8.73343689 8.52665525
v -18.31705757 0.58839177 -5.37285115
v -0.33096993 7.24462628 8.82942261
v 6.03084354 9.84085732 -4.89014542
v 12.02899268 8.65368896 8.88489339
v -0.37254043 5.57236978 1.74916158
v 17.39820112 4.3053762 6.96331114
v 7.52857926 4.8462936 0.5707882
v -7.52397723 4.84673797 0.57027157
v -19.25119286 4.21951128 -1.80695821
v 19.26310047 4.21042448 -1.81581946
v 3.25851439 11.66263825 11.97476912
v -2.71917749 9.963559 -3.22972409
v 18.22622392 4.55319184 6.91881592
v -11.46045415 4.62672419 2.48019584
v -7.73938526 6.39652395 -6.04934986
v 7.4852984 5.30890262 1.12708248
v -8.08296144 7.68706203 7.23659178
v 19.30381818 3.41255608 -2.50075802
v 1.09168021 7.90833648 9.6026311
v -7.11332811 6.67794589 -5.80913331
v 7.11813552 6.6781311 -5.80926812
v 7.3437842 6.90806068 6.40042245
v 3.33718165 5.93759237 -2.17637505
v 7.31020255 7.09630987 6.11457063
v 18.3944003 5.27379517 -0.75824191
v 7.25156741 6.670771 -5.9404412
v 0.28424492 9.00065767 10.144556
v -13.29939185 8.89302984 15.2483316
v -3.11153893 9.74359301 12.18128228
v -2.02885029 7.88886749 10.00889628
v 3.92899693 6.21172217 -4.02269658
v 18.28245947 5.27693489 -13.9872134
v -1.81492904 8.21215726 9.65032728
v 7.55057369 5.61304268 1.13776882
v 7.38959685 10.65820367 3.47329358
v -8.68081867 9.09354812 5.29875568
v 4.87973448 11.20089744 13.65311162
v 12.819967 8.43945983 -4.47501302
v -1.14032479 7.22093727 8.08441554
v -3.71963794 6.8231547 5.49183618
v 15.48029706 5.59295119 -8.39924064
v 12.9534915 8.3537159 -5.07433778
v -3.08911301 10.65894864 -2.30744059
v -4.96634885 9.25328222 -5.40711691
v 18.08172685 5.1778509 -11.55389426
v 13.95002974 3.2205936 -13.29237305
v 15.22309588 5.66267989 -8.4677968
v -5.26416019 9.2132531 -5.5535005
v 3.00169336 6.68083392 -4.00458982
v 17.76808549 5.95353218 -16.53479604
v -6.38469849 5.60597683 1.0526836
v -5.87183201 9.51645811 -5.76689205
v 0.32657596 10.45546467 -3.01518633
v -2.70340572 5.24054138 1.2372518
v 2.70795584 5.24058096 1.23690098
v -11.91855673 9.28901551 8.32942008
v -6.1247284 6.77753922 -2.70474518
v -1.39031149 6.61870879 8.938633
v 18.82955548 3.07705846 -1.88009044
v 6.28186611 12.12488094 11.60743073
v 5.23291316 5.12970662 0.69583845
v -2.91756932 7.39206105 2.38214884
v 6.32165176 12.30271657 11.87220113
v -2.03247116 5.32583497 1.64351698
v -1.28082188 11.94277376 11.90890756
v 15.12374975 7.83608981 17.69756888
v 21.66680442 2.22045709 -2.63015063
v 15.37751696 6.65032327 17.57036264
v -0.87583949 12.06548551 11.81410222
v -1.13894659 7.00397433 9.71351366
v 15.37361995 7.89547776 17.63884934
v 7.69218797 6.51153579 -1.76531722
v -7.68771141 6.51134908 -1.76479574
v -3.07829074 5.24493579 0.96208222
v -6.84843 5.54453207 0.95553048
v 0.15767931 10.66727217 12.26909869
v 2.79378921 5.87040891 3.2044051
v 16.65059206 5.33723399 21.71617352
v 2.49637295 12.17205059 11.83756569
v 2.84086757 5.80317316 2.74107203
v -13.41085322 7.68953519 10.25307033
v -10.27780567 6.04805521 -2.43427565
v 16.52558004 5.48180873 21.69950555
v 2.53157506 12.02887393 11.92043877
v 2.83883915 5.76137627 2.17663327
v 4.5848851 9.33402942 9.79368244
v 10.01394417 7.41742261 5.28792762
v 2.69968758 12.12905465 11.76404005
v -8.09725671 4.62703936 0.37176544
v -3.41009711 8.10360895 -5.21084218
v -14.98566505 6.94542956 -5.0562721
v 4.82447729 6.72586164 1.86581423
v 15.71544256 5.22540593 15.17938185
v 6.4805016 9.65461526 0.19474126
v -13.44574258 6.75492416 11.76655167
v 16.21055105 5.18686376 16.27514374
v 6.14540391 5.77955659 -2.04666074
v 6.63384649 10.13728439 14.14191977
v 13.81807211 9.34148661 10.05821459
v 1.20171278 6.14231013 6.46250725
v -15.32869156 3.70181013 -10.08880067
v -17.79658938 6.1085104 -16.12311254
v -7.1545447 9.69077015 -4.7762587
v 13.61531256 8.96972581 9.65841705
v -15.84391544 3.70950407 -10.65737879
v -15.71071506 7.12301014 17.87685823
v -13.02098939 8.1701352 10.14988769
v -17.72006518 6.14717803 -16.86482904
v 5.18584134 7.68793471 -3.81259149
v -2.47987022 6.66036677 -4.93673815
v -4.97058306 7.00529399 3.18233225
v 17.52606458 5.45732583 -10.44972147
v 5.26339879 11.77920874 8.5347129
v -3.02831689 9.42260275 -4.17812664
v 4.43267654 8.79833877 10.16547125
v -2.31639389 6.43329759 -4.807738
v 0.34417776 10.52909262 12.25055765
v 6.04964374 7.71980386 -5.80185424
v 5.21849467 11.76194591 8.84679336
v -14.04220471 5.09850888 -7.64764121
v -9.52272821 6.97739355 -7.37427693
v -6.0959971 7.52808299 -0.89695191
v 6.215189 7.89345906 -5.42281137
v -17.77574956 4.7390026 7.27033699
v 19.13879496 3.52458653 7.18435407
v -5.24354368 6.82844531 -4.47404026
v -11.20726201 8.87646829 9.00302926
v -16.25787829 6.42768061 -8.72405173
v 5.87748783 10.91479543 1.51519664
v -2.02067874 11.22941402 11.97722847
v -3.95651126 6.94521148 6.0815689
v -11.61342188 8.72176603 8.91800977
v -8.52726989 5.98299501 5.38381289
v 8.05909394 5.5765842 -2.4088478
v -14.85893529 5.71457704 13.89916696
v -24.38147455 1.93165189 10.01308381
v 3.8286493 5.98582702 -2.40334808
v 16.38553861 5.51040149 16.00167489
v -3.31358188 8.83382523 9.0398044
v 8.27220767 10.29180742 4.3064692
v 15.62928562 4.58735677 -7.9376787
v -2.46030413 10.14773642 11.45624122
v -2.97217825 8.95454741 9.56769468
v -23.44384703 2.50833023 9.85189636
v 8.18834129 10.06337414 4.22108599
v -2.72363313 10.21590273 11.7017693
v 2.10919961 7.88568781 9.29901607
v -11.69652275 5.46093008 -1.02475048
v -3.26716616 8.35507141 9.18569956
v 2.69221526 7.39163124 -5.34705605
v -9.5277156 7.55725119 7.86760794
v -12.93083089 8.4217784 -4.63582817
v -23.92159748 2.37873709 10.05015619
v -20.08698727 2.1401494 -2.94230354
v 11.797671 9.57806045 8.49927759
v -11.77320228 5.57086789 -0.64906821
v -4.41493274 7.81498076 9.00268497
v -13.26889689 7.24712073 15.22518554
v -1.8592988 12.34739477 3.68983978
v -0.58096879 10.80343489 -1.9633123
v -6.05217478 4.72809351 0.52346922
v 6.05664798 4.72745869 0.52366834
v -0.47037278 9.09745371 11.42581124
v -4.13537454 7.59372685 8.95885369
v 11.57180124 7.91086976 7.49291841
v -0.67461816 11.41944704 -0.57215024
v -3.97391748 7.54198317 8.97961583
v -4.12077121 10.96081831 -0.24746138
v -1.3425129 11.28945696 -0.3884132
v -5.53281416 10.33999278 -0.22353702
v 3.5148048 5.35993119 1.63715111
v -1.04396228 11.62874778 -0.21439145
v -4.56589484 11.92035512 8.7368436
v -3.51908307 7.77678849 9.42050301
v 5.12949564 7.77377013 8.19347059
v -5.23290158 10.41046383 -0.51990497
v 4.79443193 11.96900576 6.70460807
v -0.68570397 12.95924291 6.05859835
v -5.50138863 6.50562604 4.40834524
v 5.01265777 7.9028965 8.55192382
v -5.41143999 10.37086676 -0.30192455
v 5.14028075 12.06807854 6.91905192
v -3.62404618 7.71837329 9.43509103
v 10.62236171 9.76053395 9.20377831
v 4.91827925 7.84379346 8.7225812
v -20.51888325 1.04490358 -4.64632351
v -5.94389496 7.03935362 -5.90477586
v 4.78407737 7.82566168 8.75283643
v 5.05586545 12.13749207 7.29915754
v -6.42101283 11.34475895 4.84584625
v 15.30150211 4.59706121 -11.4789347
v -4.29434687 7.31802383 -5.1043585
v -3.31429399 7.54304181 9.27037477
v -8.67819054 8.68520859 -5.91101869
v -9.39470119 8.13960364 4.82632946
v 0.48572898 9.26591352 -5.07062636
v 0.33141299 8.84335715 11.45367284
v 4.83142962 7.14189324 -0.3156549
v -21.52890792 2.2525951 -3.45827911
v 3.13395496 12.58511015 9.12336756
v -4.17605827 10.68339831 13.26355997
v 0.30054671 8.86909512 11.30326304
v -6.53137857 6.65919871 -6.11138872
v 6.78977245 13.12199499 13.60219955
v 14.27318882 8.86850101 15.35380181
v -12.59979862 8.37383352 9.30859653
v -12.43072454 5.89307101 -1.42493237
v 12.43538333 5.89244068 -1.4251202
v 1.61117602 5.56139646 -3.35373722
v 7.19792639 6.96762563 -6.3614053
v 14.82652692 3.52517729 -15.28665045
v -5.41776684 8.35824735 -2.25871228
v 3.58701861 5.29014573 0.38300314
v 1.54469943 5.69498445 -3.53596725
v -6.47487043 9.10358154 -4.64487912
v 20.18297262 1.45325842 -4.37474492
v 3.37131857 11.59976293 1.66322776
v -11.65286473 9.26275849 7.62228003
v 24.76403279 2.199444 10.09924448
v -6.92920969 6.69848548 6.04784759
v -3.67876676 10.46690252 -1.78767219
v 24.6899179 1.97510527 10.37358414
v -4.68877052 5.39499084 -2.92065246
v -3.57889225 5.56313511 0.64343513
v 7.03974721 5.49810328 -2.12218865
v 3.62999252 8.36199126 -5.15456182
v 9.48668049 8.02787305 8.24207119
v -1.67559095 6.60840315 8.467513
v -11.20065471 5.75913649 -6.64058149
v 1.06864133 9.64832388 11.45454142
v 1.83950941 6.2646283 -4.53726361
v -5.32117581 8.40147257 9.03248911
v -2.16743389 11.33852732 0.09357753
v -10.71308258 6.44901484 -5.84540844
v 1.48269679 6.10421533 -4.76109897
v -3.21994945 6.97115147 7.51025331
v -9.75329707 4.2842959 2.47242796
v -1.11107947 10.56576768 12.79688218
v -11.68975936 5.73155869 -6.62212783
v 9.76468563 6.00867659 2.25110982
v -3.29566221 6.90585227 7.40055598
v 0.49185628 6.9426192 7.36123262
v -12.77000042 8.52107411 10.5460526
v 14.5076084 8.40909407 16.77186242
v -2.27005864 8.51822156 -5.28692686
v -3.49639893 6.93422322 7.17730166
v 8.85174491 5.92414926 1.85165582
v -2.50378496 9.23386289 8.56518023
v 4.62975748 6.37263404 1.42560005
v 2.49714518 6.28166969 5.86446667
v -1.99559706 10.70501746 11.37356606
v -21.34203665 3.62040235 8.500126
v 6.12532401 7.47683073 -6.08139377
v 2.43883846 6.32145012 6.1941438
v -2.4565339 6.6446204 6.7019538
v 20.30017121 1.06759183 -3.9496071
v -12.09425976 8.38334229 9.06311327
v 11.88269572 4.61323477 4.54052133
v -5.09909253 6.88343662 1.13389253
v -16.05022247 6.2917834 18.67386178
v -6.38288591 8.25564127 6.19657588
v 8.21287498 5.35408045 -2.22322898
v 13.98261137 7.26167365 0.27076689
v -13.9776434 7.26168858 0.27056631
v -13.52594272 4.65221234 5.77854425
v -7.65326118 7.6768139 -5.26660497
v 13.38128583 1.33828766 -22.05520445
v -13.34247406 4.87637108 5.70361829
v 9.8266121 5.99985342 1.82866361
v -9.82225802 5.99983849 1.82799612
v -11.07664644 6.1862497 -0.27204261
v -8.94162484 9.05594137 6.68277047
v 6.09168298 9.10956111 -4.8127239
v -11.11432899 6.06458651 3.22049203
v -20.7060652 1.28967212 -4.52986504
v -8.1844637 5.38976744 -2.35862637
v -22.56977708 3.32464034 9.5268418
v 6.20305509 6.44505285 -2.26496277
v 16.2355448 6.3412354 20.59408703
v 4.81325117 5.85208444 -1.38730695
v -19.44173261 2.92158433 7.88722369
v -2.86969932 7.74544735 9.83275411
v -2.31338674 11.64901104 1.74596044
v 1.93469414 12.27399012 10.86198526
v -1.45459349 5.99429021 5.52230724
v -19.36714572 3.17302737 8.39795831
v 19.19511266 2.97482132 7.59749839
v 11.74629215 9.63449876 8.66046579
v -3.52462089 10.4535733 11.52168306
v 15.40420752 6.52630828 1.42544246
v 4.07717668 5.93401501 -1.22912255
v 12.89373834 5.79747328 4.5292657
v -3.80890621 8.88750173 10.30411833
v 4.84548776 6.84231936 1.89754558
v 1.98097525 11.99312271 11.58376636
v 6.67857921 6.12505141 4.29190731
v 4.16436014 5.84944511 -0.79676428
v -2.52619389 10.12267583 13.09175246
v 9.40090145 4.52196049 2.67780237
v 1.16136541 12.28449629 11.28169281
v 4.28512526 7.01503055 1.59890973
v 5.71516294 7.38530925 5.20648437
v 0.63496629 10.02495147 12.56517214
v 4.35133224 6.92030661 1.38526948
v 23.16152067 3.07599421 9.07616281
v -20.27561959 3.63144288 -1.35979879
v 20.28007225 3.6309298 -1.35982661
v 6.74080814 6.26741103 5.94909819
v -14.92887983 8.75006566 14.08390227
v 19.71893565 2.55189414 -1.96846717
v 20.55102424 3.70278326 7.78865054
v 6.83837754 6.36959963 5.93271663
v 4.73024478 8.13652965 8.98616786
v -3.13915296 8.67083342 -5.3783744
v 19.57367979 2.70936009 -1.74295758
v 2.50456522 9.61744318 11.87784649
v 15.48904106 4.92297538 -8.04552311
v -0.67666973 6.78615177 6.27599894
v 1.60070812 5.71951814 -2.04144873
v -5.88567095 6.71484127 -5.3811097
v 4.04992935 8.96414729 -4.58084507
v -15.49250789 3.61835451 -11.7304106
v 2.63564065 9.64313708 12.02305008
v 2.66567052 9.13614861 -3.30427364
v -11.39049169 9.33099799 8.56279109
v -6.09159859 12.82924909 14.00955138
v 3.66546032 5.21858877 -0.97081091
v 14.46291601 7.69416971 17.78457571
v 2.56828578 9.81688488 12.31833037
v -5.98903769 12.66558848 14.10126331
v -6.69310225 9.89527954 13.76576494
v 0.91170171 11.69951272 12.365093
v -12.17834123 8.88277722 8.16782859
v -4.55671281 6.33695376 1.5908504
v 3.02570277 7.20958605 -4.75871245
v 3.13058335 10.59098062 11.73894549
v -4.70146344 6.2713648 0.66001306
v 0.8537447 9.06828738 11.4028123
v 7.6321062 7.70797317 -5.33529631
v 16.94574614 6.55092188 0.61062094
v -13.45213703 5.11042919 -7.08205494
v 15.10727596 4.57431097 6.53085653
v -5.57158074 6.78205237 1.35942089
v 15.77349292 4.53583453 -11.06539754
v 17.09614923 6.75066195 0.65053818
v -1.73005555 7.44319419 8.63864985
v 2.92014536 10.44427253 12.41837031
v 15.87107651 4.14637475 6.81622029
v 15.39446276 7.31509062 18.95389684
v -13.96125773 9.18240376 10.18619755
v -2.03066044 7.51834793 8.90186085
v -17.13623361 3.8748559 7.62315607
v 16.18188884 6.66543707 20.03963165
v 21.19550817 1.09833325 -3.86629899
v -6.98513455 9.38607631 6.46357448
v -17.36668896 3.4797627 7.07424299
v 15.76978561 7.16269721 19.23426051
v -2.2199343 6.27037523 2.68638114
v -15.3964852 6.2475294 -7.0154906
v 5.40730698 10.19207928 -0.620946
v 13.91041138 8.51123636 10.53588587
v -7.10161766 9.6371661 6.75603247
v 9.80075352 9.2155739 -5.48516241
v -5.86021828 9.82481819 12.45711114
v 5.24063511 10.40136994 -0.56640061
v 16.8342803 4.77506226 21.45036427
v 4.00651293 9.32582762 -4.19176394
v 24.25608911 2.67748795 9.69593156
v 5.14512139 10.43966228 -0.46420552
v -6.55473001 9.69147255 8.49108177
v 13.19223528 6.69281622 14.28093654
v -6.41745339 6.66716003 4.90112098
v 2.36297634 8.98821233 10.98675606
v 15.58506673 6.13582756 -8.30081462
v -12.90395511 8.76796703 11.69611124
v 16.51767549 3.90085489 6.50785685
v 0.62246074 7.63194712 8.18950412
v 7.99237874 10.25335898 13.08899961
v 0.59110779 9.05803215 11.55341853
v 1.08200518 7.69754057 -4.29016494
v -3.64344871 10.11319246 12.00978321
v -3.59441419 8.0766626 -4.03075573
v 5.91308408 9.46952222 -5.79790196
v 0.59244403 8.59584099 11.2005412
v 6.41927568 8.44108794 6.49830104
v -15.00882754 5.40161681 6.4970695
v 1.30536546 8.60257935 9.8480703
v 5.07198486 7.3067346 -1.9207878
v 12.15042361 5.84467206 3.90745359
v 14.58074642 3.30478934 -11.70823543
v -13.96990165 8.87021426 11.37856242
v 18.04351255 5.54370159 -12.46965655
v 10.70720495 8.61852326 -4.10950737
v 3.51044998 8.35445265 -3.87442012
v -16.41835774 4.2341344 7.52820734
v 0.31605918 7.41925237 8.49346344
v -14.45404056 8.29326257 11.20521865
v 18.16049455 5.22550974 -11.89393043
v -8.87299026 7.28888252 -5.32127551
v -7.30825629 7.48194658 3.97310753
v 17.87304038 5.24623529 -12.24540072
v 6.34854546 4.93991595 -0.19590194
v -7.24376518 6.70441613 -6.40220516
v 4.44879409 5.35215584 2.34304487
v -17.65125883 5.34320273 -12.4537511
v 17.6586152 5.34855832 -12.45559505
v 3.26779724 9.38420585 -5.15557864
v -6.947275 7.27645286 3.83078862
v -1.87637958 9.15022056 11.04317532
v -15.15110948 6.02431317 -7.33170706
v 8.19039286 4.50254041 0.59379646
v -2.20357421 9.12004935 11.06434002
v -4.71580426 12.24772563 12.95866859
v -14.36942959 6.08479077 -6.75851571
v 7.61673997 4.59693425 -0.08557623
v -21.4721929 2.23992944 -2.83440591
v 16.55389124 6.00741891 20.30572769
v 12.16352392 5.36050701 3.16828195
v 20.87335882 1.26607049 -4.45025378
v -10.01540798 6.94547885 -7.25180117
v 2.6266319 11.61924835 12.45863544
v 0.33174477 6.15637387 -2.97366315
v -1.70172437 8.81205635 9.64988814
v 4.45792794 7.31105694 2.1181124
v -0.49786218 10.90506634 12.66690815
v 4.15542532 11.90314942 9.56044586
v 7.99294036 12.6759423 12.1756653
v 0.53031181 6.45789999 -3.54826397
v -0.28583137 10.91031551 12.14491865
v -21.15192409 3.1494601 8.07118751
v 19.60606575 1.15459643 -4.49091772
v 15.44633377 4.78640676 -8.76289786
v -0.39913374 11.15366654 12.0853283
v -20.67133566 2.93342398 7.97394225
v 0.80650344 6.0192384 -3.46064547
v 14.77414657 7.63388368 -5.24762553
v 5.73011505 6.7552692 0.24804275
v -20.60191092 2.86765802 8.13735155
v -12.77476377 9.0251753 12.75226597
v -18.38956675 5.27379965 -0.75770927
v 1.34479748 5.88761983 -3.86912167
v 21.64089804 1.82110615 -3.78340723
v -7.82455412 10.1240896 13.05901399
v 10.79871374 4.17343649 3.40334867
v 6.10770643 7.16241117 -0.70402101
v -1.50205656 10.06403024 -3.4446153
v 2.32868034 7.79297549 9.34206541
v 15.59640675 7.77553342 17.89874362
v -6.70624888 6.19531783 5.8927088
v 0.31341529 7.23193747 8.50241656
v 6.62166777 9.31179824 7.60939032
v -12.60963002 8.10563625 14.16319276
v 7.13356149 7.67533329 -5.70595179
v 6.99801753 11.98778691 11.59353876
v 6.33927494 5.50625354 -2.30949477
v 2.81341075 10.33083652 -2.95040021
v -15.26249765 8.51658934 14.57584566
v -0.89916862 7.9248872 9.63752271
v -5.13976916 7.33901451 5.93087754
v 2.06907546 7.74792836 10.29053555
v 6.58175889 11.07788172 11.47507055
v -15.10023774 8.60495767 14.56296267
v -5.29283697 7.34987618 6.43547015
v 9.95082426 8.56949808 5.34608702
v -14.9723698 4.57177246 -9.97006733
v 17.42748919 2.98554594 19.71129249
v 7.4395567 10.35282162 8.05042313
v -15.78277614 4.53519001 -11.05526293
v 9.51051737 8.09229694 4.88462254
v -1.90852954 6.7167248 7.54060114
v 15.95048201 6.30486953 -8.12022128
v 5.74847125 6.57463852 4.01882272
v 5.05858432 8.85933766 9.86747693
v 3.67842545 8.05518983 -3.43019009
v 16.76582198 5.51344785 17.79961408
v -1.91745372 10.69937956 11.18702638
v 5.71718575 6.57455861 4.41659073
v 8.08278519 5.24861248 0.29724175
v 6.13657963 9.0595867 -4.93233739
v -1.93569155 11.03385588 11.00347108
v 8.59566324 7.48563149 7.42296117
v 3.21881986 5.87466963 3.96680458
v 13.20963366 8.66368355 15.49181333
v -10.95257693 5.83607294 2.49895702
v -2.40804794 8.0282502 -4.81917772
v -10.39804986 6.95373889 6.45085804
v -3.68327693 5.91974813 1.59574817
v -1.89342788 5.37383212 -0.64937428
v -1.00404743 5.96402677 -3.65420693
v 4.44788556 9.88775177 -1.51981473
v 7.90645855 4.27663257 1.00596093
v -4.1097613 5.99632685 1.15323074
v 21.9282118 2.96333791 8.96823624
v -21.92386071 2.96354852 8.96764623
v -12.02205977 5.5228416 -1.25778785
v 14.17880918 8.57987356 16.48760323
v 0.54409012 10.96703314 12.38575881
v 17.40733199 5.02851281 7.48075313
v -13.5110373 5.6909545 -0.47717892
v 13.51553178 5.69050565 -0.47743191
v 16.3854221 5.23801333 7.0226498
v 2.96263569 10.1219921 10.46553954
v -7.71971947 9.79368356 2.83600097
v -3.57350977 9.92118629 11.60611181
v 4.34466034 6.89698355 -1.98589841
v -18.20700176 5.80393493 -15.65258404
v 2.0363424 8.05808757 -4.86405607
v -4.80798968 7.04404228 2.36400586
v -8.18041508 10.27291125 3.97020233
v 15.58910714 5.53220399 16.88448735
v -7.42143613 5.31376753 1.10216622
v -15.87327222 6.50196503 0.39868349
v -4.80672902 6.92123792 1.93811635
v 0.05705088 7.75493633 -3.29152845
v 2.77119002 8.02462467 -4.55631886
v -7.45527544 5.1080759 1.29148554
v -4.98782162 6.56824707 1.87916025
v 3.00110728 8.72697561 10.51958236
v 6.87681365 9.63293002 7.22865959
v 1.03888947 10.06550973 13.58209014
v 4.78522563 12.00214864 11.43138191
v 0.34745994 11.82418754 11.7989115
v 4.79022909 7.06615771 2.45348679
v 2.78394848 8.87510979 10.80762877
v 0.44626391 12.05654435 11.47426247
v 5.64880996 6.74931763 0.71486345
v -1.15368715 8.78413873 11.0350288
v -16.42409048 5.21029885 -8.80872918
v 3.49332643 6.42117862 5.24170384
v 2.33164062 9.52663866 11.31462695
v 4.30964999 6.75693316 -2.97224696
v -1.81344843 11.99371831 11.61302979
v -4.6131795 4.94255902 0.02955552
v -0.57646497 6.56989684 -2.30522807
v 10.99689964 7.96004057 -5.14551386
v -0.85810877 8.83854937 -5.49761037
v 2.24415431 10.42653807 13.33906249
v -18.166886 5.10591529 -13.19222333
v -1.67882794 12.34211872 11.03799972
v 1.07895024 10.29479328 -3.44558507
v 7.58199922 10.51804462 8.08854333
v 8.11993748 5.88553092 -1.83235804
v -5.29048219 5.3925905 4.78882316
v 1.95496879 11.09727603 10.91895719
v -18.2535956 5.45676794 -13.76083729
v -6.7831196 5.40819497 5.10688319
v -12.66837644 5.20643246 -7.19517503
v 6.8527654 6.79214367 -5.34013845
v -14.89654166 7.3194208 -4.86055787
v 9.75587815 9.24462709 -4.93571087
v -6.41683724 5.10440742 4.60501879
v -11.76517525 9.57348867 8.34310592
v 8.39147948 8.88574853 4.99770119
v 5.93047835 11.84608787 14.70393018
v 5.8401492 7.39656188 -3.78054758
v -11.68910812 9.7401751 8.60961347
v -9.4279027 8.6859629 8.62187209
v 9.14471822 9.10745502 5.55834375
v 2.55025576 5.55088619 2.82960802
v -11.81746524 9.51860864 8.58737706
v 1.38843543 7.19760077 8.38328366
v 1.84171557 6.414826 6.79898174
v -7.15083216 10.10052718 13.98932845
v 3.03166572 9.17884693 8.11923545
v 6.68555917 7.94020488 4.45376393
v -16.8618133 4.72669019 21.49539124
v -13.56344454 5.76220899 4.92479394
v 2.81648119 9.05970059 8.08209138
v -11.4657948 9.87406182 11.24294975
v 11.5967315 10.28156675 10.87165385
v -3.15027789 11.87719674 2.59427674
v 16.44620889 6.93055773 0.83614374
v -0.27764806 10.05656968 12.3191153
v 11.51347828 9.95594011 11.21227106
v -20.0168635 0.71273761 -4.29566392
v 4.5110753 7.83504311 -4.6928001
v 4.05039313 9.38050227 10.1275049
v 18.15360869 4.42133503 -0.19462915
v 0.82556718 10.42255368 13.38914856
v -20.32867659 1.00817699 -3.99551572
v 15.75066502 6.24896632 17.42685139
v 0.64937988 7.51766046 8.54481092
v -0.40992879 5.86362013 -2.60723927
v -6.10554283 10.51203965 14.33517055
v -14.22716706 5.90721168 -8.09836875
v -2.20192314 6.06484641 5.19150126
v -3.64453722 9.59681359 11.4323416
v -0.38647999 9.09960163 10.83518641
v -1.87606927 5.90969492 4.38980532
v 5.98950073 7.66370424 -4.19581853
v -7.26934519 5.7295945 5.05748459
v -1.2620453 7.23339381 8.22248979
v -3.19113077 9.64252617 11.83891074
v -1.3125186 5.85530258 4.14941214
v 11.95984278 4.14378471 3.59094213
v -2.66691998 12.20237528 11.53325385
v -2.28090388 6.76642027 3.09589133
v 10.76989767 6.25052199 -6.05636418
v 3.27820296 7.24078753 9.25457761
v 7.05697531 7.03941038 -5.31562343
v -1.53312761 5.87570027 4.1236992
v 3.01236514 6.97018132 8.89690034
v 13.84471935 8.65648588 9.97686432
v -16.78456019 6.1412302 -9.66642765
v 6.73794177 6.30116147 5.96209731
v 0.35302294 7.40792654 7.97868916
v 8.67352951 4.22605583 1.95295755
v -6.21120984 7.8540823 5.71222599
v -15.18627369 7.97021776 17.21222755
v 3.52329488 7.72277479 9.345117
v 16.05941756 4.94697209 16.65080118
v 6.25833244 11.35684021 8.13565846
v -14.08114344 5.71962867 0.09262396
v 14.08541238 5.71902298 0.09258099
v 7.84411236 7.59237917 -5.22924804
v 3.69555049 7.66436408 9.35193864
v 16.08843826 7.23134598 14.95280559
v 7.21855859 6.10823706 5.79323347
v 7.58099323 9.5439097 5.88152151
v -3.35686088 11.06676874 0.22647273
v 15.86961868 7.01998433 17.43770447
v -1.93560921 6.39206158 -4.66213149
v -4.43329193 6.24339863 -4.17597836
v 5.35468166 6.34549089 1.14699677
v -15.8652885 6.08964373 1.22907017
v -17.16665837 5.19513501 0.40086543
v 17.17146205 5.19458758 0.40098866
v -3.14773228 6.42227723 -3.85274907
v -8.41732462 10.20093046 4.70229729
v -15.40600591 4.89391435 -8.09197431
v -6.56780643 5.45351993 -2.38707948
v -3.13175925 5.89264009 2.85975029
v -8.27870891 10.12085616 4.56834298
v 5.91959167 9.84818793 13.23860208
v 14.06683399 5.50606161 -7.47691512
v -2.84970959 5.80110142 2.71417235
v -6.0911938 8.12581138 6.48371152
v -21.10752596 2.24878397 -3.04587472
v -3.7443688 9.70604788 10.22357912
v -18.1107834 5.88644132 -15.4237329
v 13.33533576 9.53730652 11.92969435
v 0.23215536 6.92545906 7.42081252
v -16.63671876 5.49400164 -10.0157687
v -4.44530933 8.79137337 10.11380263
v 3.10517866 10.31463495 9.98336631
v 2.71359411 8.61233719 10.54244014
v -18.03704342 6.18752232 -16.3415602
v -4.34693783 8.4318682 9.6694307
v -15.37644749 7.79979115 17.46919273
v -2.10010478 12.72213359 4.59451598
v 0.52192153 8.85953146 -4.78512556
v -15.1795357 7.44225317 17.2685572
v -2.48184187 12.5893914 4.37530617
v -2.50334321 10.44091287 -2.82106305
v 13.30734719 8.89373187 12.37108863
v 1.35278046 8.71286258 -4.75341586
v 3.74954178 10.02522929 -4.61760266
v 19.5853738 3.46150098 -2.53660092
v -12.20788247 8.34739427 8.80663728
v -2.55011442 10.42273068 -3.01308397
v 3.20427254 9.80061572 -4.60007769
v 20.62518992 1.58485682 -4.41167876
v 19.08249519 3.23309645 -2.38679138
v -5.14626406 6.49534131 -0.67703643
v -2.09242615 10.44440696 -3.08862794
v -17.82832559 4.36772911 0.13182428
v 17.83477978 4.36629368 0.13392925
v 3.64658282 11.18780683 0.43098571
v 13.56580306 5.15797226 -7.99702109
v 7.5527104 6.4382469 -6.07004367
v 14.77212412 6.67540066 -7.83076783
v -15.73348173 5.68667361 20.56446288
v 13.41230806 5.37259312 -7.87309423
v 5.44138752 8.50999736 -2.20570812
v -5.05171824 6.22760073 4.12108376
v 2.13642006 9.83717391 -4.79605892
v 6.08689723 9.73964559 8.40663585
v 8.39101719 8.80421079 -5.95839859
v 9.19597832 6.3155583 5.42326358
v 13.60060131 6.17419795 -0.81024987
v 17.72409513 6.14737669 -16.86358181
v 6.10731434 10.20845039 8.37895199
v -7.61434859 11.08626201 6.00356298
v -13.2959295 8.33395153 10.21294263
v -4.62455089 5.14785856 3.43999759
v 2.33759929 6.92605728 7.39531839
v 13.51408141 4.79786403 5.85217668
v 8.20773224 10.05561335 4.46087833
v 15.99902361 5.79356954 -9.43222765
v -22.86806938 2.67504728 9.15365789
v 2.30869864 7.15397188 8.12341776
v 0.26646731 5.8766846 4.289588
v 13.34853391 4.78630967 5.70739468
v -10.84160176 8.90882476 -4.42959097
v -13.9440834 7.85604724 -4.30685569
v 1.5694553 13.10388189 7.34492687
v 17.00400562 5.45555283 -11.46651177
v -23.67775428 2.72560087 9.33025489
v 1.74374531 13.08215706 8.19148922
v -4.10080781 11.88368753 2.9674136
v 14.58813416 4.38218568 -12.15658578
v 18.94121401 3.60570977 8.52824228
v 7.99527349 10.66250136 7.52926859
v -22.53251127 2.88095177 8.95201488
v 2.21124034 13.02901493 8.5890694
v 14.16325101 6.97805451 -5.10260791
v -2.27985195 6.5529361 7.34935414
v -17.26024487 3.03701888 20.71863004
v 15.80333515 5.24705308 -9.54443585
v 3.33275251 7.57523808 2.83370743
v -12.13204313 7.23943201 0.25625525
v 0.91417842 12.12244885 3.34072465
v -17.10736527 4.05349849 19.79518949
v 16.01356906 5.29902865 -9.44166098
v -6.86690383 8.22224259 5.47620781
v 1.51710939 12.01250171 3.26529645
v -7.93352851 9.56095707 -4.98049997
v -2.52137173 5.55616261 -2.03297695
v -9.52720103 7.52672747 -5.89623239
v -10.57899123 4.13643057 2.34082638
v -3.54254243 6.7743532 5.02121619
v -4.95101212 5.04951693 3.73707852
v -9.39249801 7.49403381 -5.75720853
v 4.75869564 9.88436298 -4.84983213
v -10.92461749 4.32654686 2.21201668
v 16.24056356 6.53937797 16.01332111
v 15.29704198 6.53687756 18.78823881
v 2.93720542 10.96656935 13.41679209
v 7.64154775 10.02821479 12.86912399
v 4.22244524 9.79677137 -4.55744472
v 11.29869611 8.695422 9.09317208
v 16.25339725 6.74738257 15.37472229
v 5.36978201 7.80983428 -4.92323267
v 20.77091779 1.70255579 -3.11124188
v -3.44348048 5.34990786 -1.7228379
v 1.79270682 7.64545073 -5.40651682
v -4.01993589 5.56678267 4.45570945
v 6.44882813 9.43362013 7.97755247
v 3.49924999 9.46401203 -3.15164498
v -13.82344039 9.13917256 12.34970586
v -17.95707181 4.61375233 -0.97139205
v -15.53552437 6.41514864 1.46770529
v 6.70201579 9.32491237 7.55927363
v -4.66741464 8.07462671 -2.84855535
v -1.94878402 8.52897269 -4.66458748
v 2.19324747 9.1850289 -4.63103495
v 5.48306193 6.88476824 -5.27910446
v -13.18170633 7.12785937 11.07638281
v -7.50251829 10.4044992 8.25393698
v 3.04138789 9.972952 -3.51144813
v 15.01324883 6.85901123 19.09419817
v -11.57866395 8.74556707 -5.00440221
v 15.53154969 5.43301843 -8.6048546
v 2.92555248 7.36031849 -3.88967544
v -15.53515543 6.15439624 13.86443293
v -19.93780005 1.21264007 -4.14267415
v -7.46516584 5.62804146 0.85500882
v -2.42703746 5.48384014 -1.35024083
v 17.25024021 6.77197377 1.63683071
v 3.57525177 7.43038962 3.14028666
v -5.98178625 7.8553635 -1.12624097
v -20.74939087 1.80835984 -3.56752609
v 8.80590836 11.68956407 12.62360638
v 15.87082408 5.36705381 -7.18215313
v 10.30168886 6.9183484 -7.18774173
v -20.10309063 3.25122897 7.70641452
v -4.08539602 9.69525231 -2.85306458
v 1.96522682 11.23962183 10.92397745
v -1.84571938 6.29296565 -4.85847568
v 1.22581162 9.89455734 -3.77094957
v -0.6833932 11.99369703 2.31426372
v 11.13926598 5.45159159 -1.5777217
v 15.18696974 7.99922614 12.32384056
v -1.36699151 11.69660714 2.26322636
v 16.59904219 5.25107108 20.80053148
v 0.76814729 7.32407697 10.03058003
v -10.88944059 9.61514926 10.49823917
v -16.99027273 5.07850776 18.86260464
v -3.84551854 5.41022563 0.74145874
v 0.71393494 7.6743538 10.24283265
v 14.58315423 6.59394881 -6.34038027
v -17.25805514 4.58178983 19.13930729
v -17.95232789 4.78481226 -0.91441405
v 15.01136828 6.23412139 -7.46384244
v -1.64747953 5.79942327 -3.88141652
v -5.65501171 7.6682876 -3.4531894
v -10.90292852 5.72442935 -0.72241143
v 14.55835616 6.61084756 -6.35358141
v -6.0361166 11.19441636 3.78752008
v 12.6276423 7.52361838 -4.39307984
v 17.32476884 3.87470429 20.1817732
v -6.96743743 8.95212653 1.77679932
v -1.71186216 7.2560238 8.31419649
v -3.40182661 7.15492933 -3.15202587
v -17.4932335 4.09601683 19.62529986
v -9.79097664 8.30564294 -5.55673768
v 15.29907936 6.43399365 19.98402644
v -15.45570511 5.56369524 16.68190556
v 8.68710034 7.49365479 -6.32543973
v 6.8803223 7.71891139 -5.42062351
v -17.45925528 3.57937172 20.44487291
v 15.05941398 6.69906353 19.41289414
v -6.28803874 5.30332372 0.84281144
v -1.59818399 11.09367813 12.54595147
v -0.42917644 6.90541687 -2.95106415
v -15.74283963 5.28406123 16.62765362
v -5.12774766 8.09451543 -4.7147725
v -6.13908864 5.1935786 0.61680006
v 3.79946765 7.01988351 4.09409857
v -15.56547862 5.37489637 16.06803161
v -5.85718312 7.47028953 3.53456095
v 3.30273105 6.80523577 6.91630878
v -1.0179309 5.70589204 -2.89756242
v 0.30198276 6.59478826 6.9573185
v 6.8573032 7.27131834 4.18664173
v -5.65461066 7.35460517 -5.66273329
v 2.87415944 6.72653977 6.88359421
v 12.77961972 4.86033046 3.59207322
v 13.19226515 9.60671744 12.48162765
v -5.71085965 5.85127263 -2.16366757
[truncated: 45,931,204 more chars]
